# Supplementary material for: Correction for both common and rare cell types in blood is important to identify genes that correlate with age
Source: BMC Genomics. 2021 Mar 15;22:184. doi: 10.1186/s12864-020-07344-w (PMC7958454; doi:10.1186/s12864-020-07344-w)
Supplement: Supplementary file 7 — Additional file 7: Table S7. Correlation coefficients per gene; initial model (im); extended model (em). [file 12864_2020_7344_MOESM7_ESM.xlsx]

## Sheet: r_corr_total
Table S7. Correlation coefficients per gene; initial model (im); extended model (em)
QQ plot Pearson correlation coefficients for all genes
gene	corr_LL_em	corr_LL_im	corr_LLS_em	corr_LLS_im	corr_NTR_em	corr_NTR_im	corr_RS_em	corr_RS_im
ENSG00000000003	0.984667	0.987777	0.979677	0.984192	0.97794	0.978537	0.982305	0.986248
ENSG00000000419	0.99391	0.995247	0.983601	0.9707	0.997617	0.997212	0.998894	0.999202
ENSG00000000457	0.995227	0.987851	0.995457	0.978108	0.996549	0.994771	0.992456	0.985906
ENSG00000000460	0.997437	0.997254	0.996517	0.996323	0.993952	0.994884	0.998744	0.998215
ENSG00000000938	0.999028	0.996535	0.997585	0.998852	0.998678	0.993446	0.997546	0.99874
ENSG00000000971	0.991814	0.992989	0.995474	0.997027	0.990984	0.994205	0.994151	0.99463
ENSG00000001036	0.998961	0.99747	0.996848	0.9931	0.994322	0.983962	0.998163	0.996714
ENSG00000001084	0.998128	0.997624	0.997974	0.998572	0.996847	0.998074	0.999521	0.997282
ENSG00000001167	0.998703	0.998118	0.998956	0.999187	0.999058	0.998335	0.997321	0.994435
ENSG00000001460	0.990581	0.99219	0.990508	0.990023	0.996298	0.994249	0.98776	0.990735
ENSG00000001461	0.999293	0.999016	0.998373	0.999404	0.996748	0.98846	0.999099	0.998492
ENSG00000001497	0.997277	0.997229	0.998337	0.998769	0.992473	0.987607	0.99912	0.998634
ENSG00000001561	0.998945	0.997474	0.995382	0.999158	0.991996	0.992348	0.994879	0.993276
ENSG00000001629	0.998944	0.994009	0.996716	0.995963	0.998985	0.998711	0.995867	0.985815
ENSG00000001630	0.985809	0.984845	0.98644	0.98394	0.997383	0.997274	0.993741	0.994532
ENSG00000001631	0.996823	0.992495	0.994807	0.991241	0.997032	0.994488	0.997561	0.988693
ENSG00000002016	0.995874	0.995687	0.989666	0.987116	0.996302	0.997502	0.987067	0.988507
ENSG00000002330	0.99617	0.996203	0.991712	0.994669	0.996132	0.994062	0.987809	0.9885
ENSG00000002549	0.982996	0.97385	0.987161	0.974663	0.974894	0.962472	0.987215	0.973634
ENSG00000002586	0.998968	0.996842	0.99935	0.998227	0.994581	0.99573	0.997197	0.994945
ENSG00000002587	0.987277	0.995177	0.99354	0.997341	0.993297	0.994021	0.989286	0.994928
ENSG00000002726	0.985254	0.982293	0.984533	0.982778	0.985904	0.985054	0.98596	0.983929
ENSG00000002745	0.991897	0.994095	0.993212	0.998423	0.989119	0.991295	0.991433	0.995384
ENSG00000002822	0.989703	0.987551	0.985799	0.985039	0.987384	0.993188	0.990172	0.986397
ENSG00000002834	0.993433	0.982473	0.998709	0.998083	0.999183	0.997244	0.995266	0.992778
ENSG00000002919	0.996563	0.995016	0.99899	0.997551	0.998623	0.995462	0.997314	0.993806
ENSG00000002933	0.962033	0.956426	0.965146	0.959373	0.975083	0.973776	0.96587	0.959362
ENSG00000003056	0.973507	0.933884	0.992772	0.949788	0.989453	0.97767	0.977788	0.964809
ENSG00000003096	0.991031	0.987822	0.986468	0.984659	0.988388	0.987602	0.987314	0.983886
ENSG00000003137	0.925535	0.872531	0.934135	0.879705	0.925716	0.904922	0.925523	0.868139
ENSG00000003147	0.99903	0.999151	0.995637	0.996295	0.996562	0.993254	0.993768	0.993792
ENSG00000003249	0.992025	0.997348	0.990944	0.996424	0.996693	0.995552	0.99597	0.997936
ENSG00000003393	0.996003	0.996886	0.995405	0.996386	0.996914	0.997099	0.99487	0.994677
ENSG00000003400	0.993985	0.98534	0.993369	0.988862	0.995897	0.994385	0.996609	0.991843
ENSG00000003402	0.995773	0.983841	0.997235	0.980916	0.995947	0.9858	0.998638	0.992117
ENSG00000003436	0.990563	0.991127	0.99035	0.990887	0.993651	0.992942	0.988298	0.990841
ENSG00000003509	0.998414	0.997844	0.996275	0.993757	0.999136	0.998582	0.998627	0.997518
ENSG00000003756	0.996244	0.994485	0.998007	0.9973	0.998332	0.995909	0.995586	0.989539
ENSG00000003987	0.995745	0.995365	0.995788	0.994963	0.98225	0.979582	0.99548	0.994557
ENSG00000004059	0.998362	0.993744	0.996309	0.994584	0.996686	0.997895	0.996241	0.991017
ENSG00000004139	0.996985	0.989833	0.997419	0.994082	0.995052	0.994187	0.99067	0.988682
ENSG00000004142	0.99913	0.997448	0.998767	0.996946	0.99619	0.996532	0.997971	0.994467
ENSG00000004399	0.998185	0.997619	0.997728	0.997999	0.995223	0.990856	0.998282	0.997506
ENSG00000004455	0.997693	0.999104	0.981473	0.9799	0.998217	0.997683	0.998209	0.997035
ENSG00000004468	0.992267	0.982407	0.995638	0.991937	0.997079	0.992621	0.996817	0.995781
ENSG00000004478	0.994599	0.995505	0.997744	0.996804	0.998899	0.997881	0.99755	0.995571
ENSG00000004487	0.996858	0.996383	0.998946	0.997028	0.996617	0.994253	0.998892	0.99714
ENSG00000004534	0.998801	0.996533	0.998449	0.997745	0.996538	0.996119	0.9987	0.998104
ENSG00000004660	0.998991	0.997427	0.999369	0.999148	0.995839	0.99506	0.999292	0.999224
ENSG00000004700	0.99601	0.988935	0.994269	0.985888	0.998241	0.996422	0.990135	0.984297
ENSG00000004766	0.998756	0.99659	0.990302	0.991171	0.998039	0.997717	0.99893	0.999269
ENSG00000004777	0.996275	0.99659	0.99737	0.997372	0.996475	0.997242	0.996277	0.995157
ENSG00000004779	0.998275	0.995149	0.99859	0.999185	0.998236	0.99865	0.996539	0.993189
ENSG00000004799	0.992061	0.994415	0.990651	0.992083	0.983323	0.98601	0.993622	0.991581
ENSG00000004809	0.981192	0.980466	0.989268	0.989837	0.98355	0.983201	0.9871	0.982321
ENSG00000004838	0.990977	0.992145	0.99863	0.998767	0.994948	0.993396	0.99673	0.997516
ENSG00000004864	0.998331	0.998365	0.99821	0.997149	0.986548	0.987563	0.998372	0.998263
ENSG00000004866	0.99878	0.999179	0.999396	0.999149	0.995764	0.995637	0.998727	0.999359
ENSG00000004897	0.998799	0.998936	0.999223	0.999012	0.998738	0.99822	0.997765	0.996855
ENSG00000004939	0.998254	0.999386	0.998927	0.999514	0.996156	0.994843	0.999209	0.998691
ENSG00000004961	0.999235	0.9996	0.997283	0.994782	0.996842	0.995974	0.998166	0.99774
ENSG00000004975	0.998249	0.996549	0.998437	0.99892	0.999208	0.999292	0.999283	0.997902
ENSG00000005001	0.991834	0.991733	0.993483	0.991439	0.994207	0.992237	0.992376	0.991799
ENSG00000005007	0.997556	0.991991	0.993519	0.996006	0.997939	0.996881	0.998629	0.996483
ENSG00000005020	0.99701	0.997531	0.99807	0.997513	0.9988	0.998204	0.998318	0.998325
ENSG00000005022	0.999139	0.996111	0.998186	0.998809	0.994718	0.991911	0.994631	0.991101
ENSG00000005059	0.999005	0.998976	0.995253	0.997966	0.997799	0.997318	0.998669	0.998059
ENSG00000005075	0.998528	0.994845	0.999221	0.997023	0.997985	0.997155	0.998413	0.99439
ENSG00000005100	0.998621	0.99882	0.997702	0.997743	0.997773	0.997779	0.997977	0.995714
ENSG00000005102	0.996302	0.996998	0.998883	0.998895	0.995162	0.995941	0.99621	0.997081
ENSG00000005156	0.995476	0.996286	0.998436	0.998999	0.998797	0.998398	0.997082	0.996415
ENSG00000005175	0.998796	0.998518	0.996687	0.993207	0.997591	0.998245	0.995696	0.997111
ENSG00000005187	0.996828	0.996462	0.99951	0.999347	0.991047	0.986643	0.994151	0.995896
ENSG00000005189	0.99395	0.994102	0.996376	0.994311	0.985954	0.986702	0.997862	0.997715
ENSG00000005194	0.997509	0.99844	0.999145	0.996671	0.999267	0.997007	0.997308	0.993519
ENSG00000005206	0.997154	0.997976	0.999067	0.998345	0.999083	0.999516	0.998627	0.998615
ENSG00000005238	0.994385	0.990466	0.997412	0.993743	0.996942	0.981097	0.99628	0.99299
ENSG00000005243	0.997708	0.999095	0.993212	0.993354	0.990066	0.989583	0.988868	0.993415
ENSG00000005249	0.998074	0.998436	0.998529	0.998714	0.997806	0.998807	0.999114	0.998822
ENSG00000005302	0.996023	0.993631	0.990973	0.993362	0.990228	0.987993	0.994336	0.993119
ENSG00000005339	0.998	0.998129	0.997994	0.997458	0.998384	0.997011	0.997488	0.997872
ENSG00000005379	0.998355	0.999662	0.998924	0.998833	0.997671	0.998901	0.998748	0.99876
ENSG00000005381	0.992742	0.986408	0.983991	0.978299	0.990781	0.988658	0.989662	0.983643
ENSG00000005436	0.995009	0.995471	0.99636	0.997765	0.995217	0.995024	0.997142	0.997011
ENSG00000005448	0.998462	0.996907	0.999093	0.998446	0.997563	0.996167	0.998093	0.997104
ENSG00000005469	0.997744	0.998945	0.998447	0.99785	0.994982	0.992555	0.99561	0.996952
ENSG00000005471	0.988905	0.996433	0.987863	0.988096	0.989465	0.992879	0.983648	0.990029
ENSG00000005483	0.998736	0.995286	0.998927	0.999102	0.998778	0.997901	0.997041	0.993632
ENSG00000005486	0.99877	0.997932	0.999268	0.996457	0.99926	0.998651	0.99882	0.998215
ENSG00000005513	0.992068	0.996744	0.997784	0.994868	0.991592	0.992134	0.994218	0.995654
ENSG00000005700	0.998158	0.997986	0.99642	0.996413	0.997451	0.997605	0.997625	0.996179
ENSG00000005801	0.997958	0.998291	0.994295	0.995028	0.997969	0.998042	0.999284	0.998996
ENSG00000005810	0.998906	0.999483	0.998986	0.999035	0.999374	0.999357	0.998839	0.998482
ENSG00000005812	0.994962	0.988961	0.998936	0.997292	0.996485	0.997495	0.993763	0.989272
ENSG00000005844	0.998941	0.999552	0.999321	0.999494	0.99652	0.99875	0.999177	0.999171
ENSG00000005882	0.997492	0.99725	0.998825	0.997905	0.998444	0.998423	0.986312	0.987915
ENSG00000005884	0.998063	0.996025	0.996252	0.989878	0.997048	0.995491	0.998838	0.9988
ENSG00000005889	0.997855	0.992664	0.998682	0.998643	0.999288	0.998243	0.991607	0.988802
ENSG00000005893	0.988519	0.973477	0.998755	0.988719	0.997575	0.989831	0.989357	0.977984
ENSG00000005955	0.998726	0.999237	0.99579	0.995372	0.996488	0.997796	0.998794	0.99918
ENSG00000005961	0.997113	0.998019	0.998489	0.998715	0.99496	0.99632	0.997227	0.998771
ENSG00000006007	0.998374	0.998584	0.997905	0.994577	0.99858	0.993623	0.995806	0.993571
ENSG00000006015	0.998695	0.997604	0.998016	0.997233	0.998783	0.999334	0.998797	0.997432
ENSG00000006016	0.987974	0.985274	0.986323	0.983153	0.993588	0.991798	0.987497	0.985099
ENSG00000006025	0.999496	0.998237	0.999386	0.999085	0.998563	0.998709	0.998991	0.998961
ENSG00000006042	0.978657	0.967076	0.978699	0.96786	0.961277	0.955621	0.973388	0.95489
ENSG00000006047	0.992946	0.990997	0.995724	0.994644	0.978709	0.968401	0.990962	0.984534
ENSG00000006062	0.992301	0.984371	0.997954	0.995955	0.998422	0.998965	0.99833	0.996125
ENSG00000006075	0.985511	0.988286	0.991883	0.994421	0.981326	0.983685	0.993175	0.991912
ENSG00000006114	0.994039	0.991263	0.998008	0.999263	0.998461	0.998822	0.993756	0.996754
ENSG00000006118	0.986976	0.990536	0.98747	0.987761	0.994118	0.99402	0.986064	0.988828
ENSG00000006125	0.993303	0.990862	0.998982	0.997344	0.988553	0.988872	0.997785	0.998205
ENSG00000006194	0.999625	0.99851	0.998976	0.998895	0.999125	0.9992	0.999428	0.999514
ENSG00000006282	0.949424	0.946104	0.964536	0.951723	0.9608	0.955623	0.958701	0.948681
ENSG00000006327	0.996078	0.993349	0.998317	0.997143	0.996155	0.997359	0.995764	0.995149
ENSG00000006432	0.99639	0.997684	0.995059	0.998894	0.993905	0.99141	0.997712	0.996777
ENSG00000006451	0.999513	0.997673	0.998994	0.998917	0.998002	0.998579	0.999301	0.99934
ENSG00000006453	0.980214	0.981823	0.997605	0.996526	0.988854	0.985248	0.991212	0.992716
ENSG00000006459	0.999571	0.996736	0.999319	0.998828	0.998314	0.998957	0.992892	0.98511
ENSG00000006468	0.986628	0.981619	0.992956	0.983104	0.952615	0.946344	0.99518	0.992109
ENSG00000006530	0.998934	0.998103	0.998022	0.997982	0.997738	0.99327	0.998442	0.998294
ENSG00000006534	0.999006	0.998843	0.996897	0.99557	0.998277	0.994035	0.998237	0.998022
ENSG00000006555	0.999257	0.998989	0.998496	0.99913	0.996843	0.99797	0.995298	0.996655
ENSG00000006576	0.996308	0.994066	0.99724	0.996303	0.996769	0.996858	0.994793	0.992384
ENSG00000006607	0.996372	0.993092	0.99653	0.996196	0.991063	0.989657	0.990269	0.984457
ENSG00000006625	0.998859	0.996885	0.998391	0.997928	0.99589	0.997842	0.999089	0.997694
ENSG00000006634	0.997811	0.999053	0.996989	0.99579	0.990724	0.993115	0.998553	0.99784
ENSG00000006638	0.997923	0.997844	0.997898	0.995826	0.99503	0.993793	0.998161	0.997667
ENSG00000006652	0.999441	0.997238	0.99282	0.992149	0.999355	0.995028	0.997968	0.994844
ENSG00000006695	0.996476	0.99745	0.998426	0.998111	0.998475	0.997805	0.997539	0.998871
ENSG00000006704	0.989817	0.988985	0.983126	0.98353	0.978024	0.976722	0.990159	0.991159
ENSG00000006712	0.996539	0.993959	0.996431	0.991839	0.995926	0.993889	0.998899	0.998363
ENSG00000006715	0.998601	0.998599	0.998641	0.999254	0.999429	0.998052	0.994833	0.991507
ENSG00000006740	0.997568	0.994975	0.997501	0.987494	0.989696	0.988286	0.99753	0.99215
ENSG00000006744	0.992718	0.992599	0.998636	0.999446	0.997946	0.996619	0.999155	0.999394
ENSG00000006747	0.991597	0.986802	0.990804	0.982327	0.983587	0.979308	0.991203	0.981212
ENSG00000006756	0.996318	0.996238	0.998065	0.996612	0.992407	0.983683	0.999185	0.998224
ENSG00000006757	0.99394	0.992997	0.991886	0.991761	0.992977	0.994292	0.987524	0.989223
ENSG00000006831	0.998844	0.999131	0.997169	0.994707	0.997769	0.995918	0.998257	0.99789
ENSG00000006837	0.981943	0.979242	0.992211	0.992713	0.993798	0.989302	0.988067	0.989861
ENSG00000007038	0.993612	0.992685	0.987984	0.986369	0.980289	0.978001	0.987847	0.983943
ENSG00000007047	0.999031	0.999157	0.99911	0.997956	0.999259	0.99902	0.996484	0.998209
ENSG00000007062	0.992884	0.990864	0.996803	0.993181	0.994679	0.993982	0.995804	0.992232
ENSG00000007080	0.998385	0.998221	0.998023	0.994737	0.996323	0.997288	0.99659	0.996321
ENSG00000007129	0.93425	0.94123	0.971779	0.970297	0.947909	0.942724	0.954997	0.953015
ENSG00000007168	0.997007	0.994665	0.9985	0.99728	0.998942	0.998006	0.998963	0.995916
ENSG00000007171	0.995495	0.994435	0.989266	0.983381	0.994028	0.989492	0.991193	0.986747
ENSG00000007202	0.996603	0.993149	0.999244	0.999041	0.996194	0.995215	0.997455	0.993718
ENSG00000007237	0.998793	0.999443	0.997101	0.99792	0.99677	0.993453	0.998907	0.999365
ENSG00000007255	0.999409	0.994573	0.998221	0.995717	0.99777	0.996158	0.997026	0.989726
ENSG00000007264	0.9964	0.99746	0.998655	0.998849	0.991331	0.993156	0.993697	0.991118
ENSG00000007312	0.994612	0.997925	0.998267	0.995951	0.993721	0.996831	0.991398	0.994915
ENSG00000007314	0.984151	0.991277	0.989728	0.990668	0.98203	0.98155	0.991636	0.993006
ENSG00000007341	0.999291	0.999558	0.999138	0.997313	0.997741	0.996726	0.998642	0.998827
ENSG00000007350	0.994526	0.994745	0.990255	0.989747	0.979874	0.990427	0.990939	0.983833
ENSG00000007372	0.993876	0.990952	0.991395	0.990689	0.978644	0.976921	0.993957	0.994444
ENSG00000007376	0.979787	0.987085	0.995153	0.995935	0.991592	0.991893	0.987906	0.988627
ENSG00000007384	0.989905	0.986951	0.985613	0.983788	0.990418	0.989076	0.988533	0.99015
ENSG00000007392	0.998972	0.997263	0.993215	0.992344	0.999633	0.998545	0.998611	0.99685
ENSG00000007402	0.999138	0.997994	0.997402	0.998026	0.99817	0.996875	0.997141	0.998756
ENSG00000007516	0.999172	0.998653	0.996007	0.997548	0.996417	0.995591	0.994844	0.996943
ENSG00000007520	0.999092	0.995937	0.998958	0.996356	0.997968	0.997484	0.998365	0.988967
ENSG00000007541	0.997373	0.99655	0.998978	0.99756	0.998713	0.999199	0.997128	0.99719
ENSG00000007545	0.997398	0.997724	0.995768	0.998354	0.997994	0.998086	0.997946	0.996234
ENSG00000007866	0.986928	0.986318	0.983867	0.983481	0.987288	0.9881	0.990143	0.98805
ENSG00000007923	0.982812	0.957255	0.990992	0.964956	0.993643	0.988437	0.983751	0.977588
ENSG00000007944	0.999036	0.996966	0.99811	0.996578	0.999064	0.998944	0.988196	0.987184
ENSG00000007952	0.986869	0.985495	0.989347	0.986984	0.994361	0.993318	0.984082	0.98444
ENSG00000007968	0.992921	0.990467	0.996022	0.997095	0.995818	0.993221	0.997719	0.997596
ENSG00000008018	0.999569	0.998739	0.994762	0.994419	0.995372	0.995425	0.998067	0.995377
ENSG00000008056	0.992683	0.992505	0.994272	0.99375	0.988657	0.987925	0.994045	0.993509
ENSG00000008083	0.996964	0.995419	0.998565	0.999164	0.997708	0.99807	0.994404	0.994018
ENSG00000008086	0.991327	0.992977	0.995469	0.998006	0.995676	0.996049	0.977047	0.971714
ENSG00000008128	0.956536	0.954185	0.948683	0.94322	0.973342	0.972014	0.924256	0.924861
ENSG00000008130	0.991762	0.974863	0.998062	0.98909	0.99528	0.983034	0.991807	0.978345
ENSG00000008226	0.998135	0.99647	0.995776	0.995602	0.993502	0.994093	0.998249	0.995404
ENSG00000008256	0.998753	0.997763	0.99675	0.998916	0.998902	0.998881	0.996023	0.996934
ENSG00000008277	0.991242	0.992632	0.993831	0.990965	0.981159	0.981716	0.997852	0.997305
ENSG00000008282	0.998164	0.996098	0.998117	0.998317	0.997877	0.998804	0.992866	0.992086
ENSG00000008283	0.997557	0.998307	0.997327	0.996033	0.995345	0.997367	0.998597	0.998571
ENSG00000008294	0.996132	0.992305	0.997662	0.994013	0.999045	0.994421	0.995088	0.981855
ENSG00000008300	0.994683	0.995048	0.997096	0.997124	0.99169	0.990323	0.998574	0.998376
ENSG00000008311	0.987955	0.987771	0.98643	0.984517	0.990323	0.99219	0.983311	0.975577
ENSG00000008323	0.987849	0.986557	0.991699	0.991385	0.987056	0.986033	0.979742	0.978438
ENSG00000008324	0.997171	0.99649	0.997148	0.992259	0.996372	0.996972	0.99814	0.998424
ENSG00000008382	0.999226	0.99965	0.998522	0.997805	0.997526	0.996823	0.999502	0.998603
ENSG00000008394	0.998346	0.99748	0.997244	0.992904	0.992277	0.989495	0.996908	0.998745
ENSG00000008405	0.998629	0.99735	0.998085	0.997	0.994821	0.995301	0.998695	0.996787
ENSG00000008438	0.997084	0.996576	0.998161	0.995344	0.998203	0.99785	0.998845	0.999171
ENSG00000008441	0.997676	0.995055	0.993731	0.987075	0.995686	0.993054	0.999006	0.993896
ENSG00000008513	0.99959	0.998192	0.998083	0.998911	0.998849	0.998128	0.997554	0.99916
ENSG00000008516	0.947624	0.959312	0.947742	0.958585	0.988296	0.983445	0.960324	0.962676
ENSG00000008517	0.997187	0.996944	0.997904	0.99881	0.995982	0.994921	0.991684	0.997437
ENSG00000008710	0.990904	0.994295	0.997719	0.999496	0.998421	0.997258	0.997666	0.996687
ENSG00000008735	0.980697	0.981002	0.991835	0.993932	0.985091	0.983802	0.993828	0.99438
ENSG00000008838	0.9968	0.997429	0.99714	0.99842	0.998925	0.99817	0.99459	0.998532
ENSG00000008853	0.997728	0.965458	0.997072	0.97473	0.99655	0.990204	0.993612	0.968611
ENSG00000008869	0.997789	0.99836	0.999185	0.998745	0.997673	0.998081	0.997117	0.993206
ENSG00000008952	0.991231	0.991392	0.996868	0.996084	0.998975	0.994931	0.998548	0.997016
ENSG00000008988	0.990357	0.990837	0.992706	0.989599	0.998493	0.998078	0.996769	0.995491
ENSG00000009307	0.993816	0.994488	0.995465	0.997605	0.988109	0.991211	0.99895	0.998732
ENSG00000009335	0.998337	0.996934	0.995711	0.996368	0.996116	0.994832	0.991609	0.990846
ENSG00000009413	0.998313	0.997129	0.999393	0.996876	0.999003	0.999	0.997209	0.995271
ENSG00000009694	0.990439	0.990704	0.987215	0.989797	0.986236	0.986774	0.980506	0.984009
ENSG00000009724	0.996836	0.998375	0.998812	0.997253	0.996851	0.996796	0.994025	0.994097
ENSG00000009780	0.999255	0.999418	0.998458	0.997954	0.99615	0.996984	0.997837	0.997768
ENSG00000009790	0.998277	0.997871	0.996762	0.997846	0.996883	0.991157	0.998784	0.999072
ENSG00000009830	0.99892	0.998697	0.999183	0.998937	0.997269	0.997041	0.997659	0.997852
ENSG00000009844	0.993607	0.995076	0.999057	0.99857	0.998677	0.99883	0.996613	0.998674
ENSG00000009954	0.99378	0.9909	0.996401	0.995074	0.995389	0.993257	0.996207	0.995641
ENSG00000010017	0.997649	0.998408	0.998734	0.998549	0.997803	0.998237	0.997989	0.99556
ENSG00000010030	0.997476	0.996934	0.998733	0.997175	0.996363	0.994314	0.99746	0.998989
ENSG00000010072	0.994089	0.994811	0.998681	0.998952	0.99623	0.997235	0.995992	0.993587
ENSG00000010165	0.997885	0.997622	0.998482	0.998886	0.995775	0.993188	0.998835	0.998321
ENSG00000010219	0.999457	0.999209	0.999134	0.998945	0.995807	0.996053	0.998523	0.997959
ENSG00000010244	0.998507	0.996105	0.998996	0.999118	0.996548	0.997382	0.997472	0.998001
ENSG00000010256	0.997969	0.992535	0.995464	0.99361	0.996814	0.996108	0.995665	0.990548
ENSG00000010270	0.999177	0.998911	0.995843	0.997958	0.998624	0.998607	0.998415	0.996973
ENSG00000010278	0.994794	0.994365	0.995987	0.997046	0.983062	0.98392	0.993173	0.994088
ENSG00000010282	0.9898	0.987194	0.993856	0.990646	0.982904	0.97419	0.992792	0.984177
ENSG00000010292	0.995629	0.995999	0.999386	0.998196	0.997764	0.997703	0.997654	0.997765
ENSG00000010295	0.998906	0.999289	0.998894	0.998968	0.998635	0.998677	0.998276	0.998943
ENSG00000010310	0.999628	0.999452	0.998937	0.998922	0.995271	0.995761	0.999549	0.998945
ENSG00000010318	0.999135	0.999078	0.997749	0.997946	0.993613	0.991123	0.995907	0.995436
ENSG00000010319	0.984319	0.986459	0.988757	0.99337	0.986757	0.988964	0.991164	0.995006
ENSG00000010322	0.997283	0.996105	0.99918	0.999195	0.998606	0.999197	0.998539	0.997803
ENSG00000010327	0.996001	0.994658	0.994737	0.991325	0.992422	0.990134	0.997797	0.996748
ENSG00000010361	0.999514	0.999429	0.999152	0.997603	0.99929	0.998852	0.998437	0.998272
ENSG00000010379	0.986382	0.985556	0.991695	0.98784	0.983232	0.983389	0.985028	0.983077
ENSG00000010404	0.993724	0.985705	0.999384	0.996497	0.997158	0.995842	0.992752	0.988306
ENSG00000010438	0.995571	0.995485	0.995232	0.993051	0.987236	0.987051	0.99619	0.991671
ENSG00000010539	0.995237	0.991737	0.992385	0.992108	0.996638	0.995844	0.998643	0.996742
ENSG00000010610	0.998377	0.998166	0.99831	0.998929	0.992093	0.990485	0.993034	0.996311
ENSG00000010626	0.998227	0.998809	0.997768	0.99938	0.994348	0.992948	0.997881	0.997851
ENSG00000010671	0.998437	0.996898	0.998905	0.996224	0.998176	0.992741	0.997872	0.99613
ENSG00000010704	0.996568	0.996096	0.998966	0.998982	0.995267	0.995405	0.997325	0.997274
ENSG00000010803	0.995872	0.995878	0.997492	0.999077	0.998725	0.995703	0.999403	0.999006
ENSG00000010810	0.998785	0.99697	0.999309	0.99866	0.994861	0.98601	0.999149	0.997968
ENSG00000010818	0.999486	0.997723	0.998913	0.998721	0.999567	0.998944	0.999188	0.999448
ENSG00000011007	0.99874	0.997917	0.997919	0.998927	0.999101	0.998909	0.998756	0.999075
ENSG00000011009	0.997437	0.992023	0.998478	0.991898	0.995862	0.995447	0.996751	0.989494
ENSG00000011021	0.998942	0.997574	0.998613	0.999287	0.999011	0.997254	0.997988	0.997726
ENSG00000011028	0.998965	0.997851	0.996495	0.995006	0.994126	0.996119	0.998222	0.996093
ENSG00000011105	0.993808	0.995727	0.995667	0.995523	0.996855	0.997318	0.996224	0.997037
ENSG00000011114	0.998815	0.999158	0.998573	0.999046	0.998351	0.998243	0.997952	0.996927
ENSG00000011132	0.997124	0.998134	0.997261	0.998246	0.999282	0.999192	0.997526	0.997026
ENSG00000011143	0.996483	0.997797	0.998919	0.998173	0.997724	0.995563	0.99466	0.997197
ENSG00000011198	0.990625	0.980707	0.996955	0.98267	0.99418	0.982659	0.992669	0.984358
ENSG00000011201	0.978406	0.975656	0.992525	0.987991	0.983065	0.979285	0.992331	0.988228
ENSG00000011243	0.994346	0.992717	0.994627	0.992495	0.99897	0.998866	0.993967	0.996661
ENSG00000011258	0.998268	0.996629	0.997375	0.9927	0.997615	0.99687	0.992783	0.983813
ENSG00000011260	0.998958	0.998713	0.997675	0.995749	0.998137	0.997021	0.99913	0.998838
ENSG00000011275	0.992094	0.991714	0.998626	0.99897	0.997219	0.996859	0.99864	0.999046
ENSG00000011295	0.999642	0.998839	0.996974	0.998202	0.999033	0.999293	0.9987	0.998845
ENSG00000011304	0.998595	0.996173	0.997317	0.993772	0.999594	0.999084	0.997401	0.996995
ENSG00000011376	0.997818	0.99593	0.998518	0.999157	0.996664	0.994959	0.999407	0.998741
ENSG00000011405	0.998088	0.995455	0.995527	0.997169	0.997714	0.997222	0.994501	0.98837
ENSG00000011422	0.992817	0.989427	0.998679	0.997652	0.99793	0.993212	0.997915	0.994512
ENSG00000011426	0.984874	0.994235	0.989477	0.996192	0.99565	0.997819	0.987268	0.988523
ENSG00000011451	0.993769	0.992804	0.998292	0.997705	0.99884	0.999064	0.995918	0.994492
ENSG00000011454	0.998685	0.999276	0.999236	0.998826	0.999216	0.998331	0.996549	0.993906
ENSG00000011478	0.999482	0.993736	0.999267	0.997725	0.998933	0.999155	0.997758	0.996466
ENSG00000011485	0.991541	0.996495	0.99467	0.995933	0.990731	0.990441	0.992564	0.994503
ENSG00000011523	0.998339	0.998892	0.998153	0.998458	0.99878	0.99883	0.997924	0.996421
ENSG00000011566	0.996309	0.99554	0.994156	0.9961	0.984697	0.984033	0.989199	0.987501
ENSG00000011590	0.998137	0.988799	0.99804	0.986905	0.993794	0.997584	0.996081	0.976867
ENSG00000011600	0.998731	0.997979	0.998226	0.998168	0.997641	0.996809	0.99785	0.996196
ENSG00000011638	0.998803	0.998686	0.998443	0.999099	0.997758	0.997535	0.998642	0.996582
ENSG00000012048	0.997355	0.997106	0.997859	0.997491	0.997383	0.996807	0.997369	0.995951
ENSG00000012061	0.998718	0.997586	0.998483	0.997431	0.999296	0.999117	0.998978	0.996091
ENSG00000012124	0.978663	0.995432	0.991278	0.991081	0.979784	0.993879	0.963749	0.986131
ENSG00000012171	0.993796	0.989655	0.997265	0.99552	0.986101	0.986514	0.994908	0.994715
ENSG00000012174	0.997798	0.996421	0.995366	0.996711	0.984373	0.981186	0.998365	0.996073
ENSG00000012211	0.998109	0.997058	0.994072	0.9945	0.999163	0.999059	0.994224	0.993927
ENSG00000012223	0.999331	0.99926	0.998836	0.999294	0.99099	0.990529	0.999163	0.998871
ENSG00000012232	0.997549	0.993069	0.999285	0.997938	0.997551	0.995405	0.997407	0.994653
ENSG00000012660	0.99716	0.992376	0.997627	0.994091	0.998659	0.998373	0.996083	0.987443
ENSG00000012779	0.995957	0.987147	0.998809	0.993662	0.997633	0.986899	0.999021	0.992062
ENSG00000012817	0.974209	0.973782	0.924154	0.919566	0.955128	0.950485	0.959029	0.95755
ENSG00000012822	0.998834	0.993615	0.998676	0.997117	0.998636	0.996918	0.998481	0.997635
ENSG00000012963	0.99944	0.999365	0.996516	0.996524	0.998703	0.99876	0.997705	0.997645
ENSG00000012983	0.999404	0.99872	0.99635	0.996913	0.990951	0.992259	0.999364	0.996952
ENSG00000013016	0.997481	0.998444	0.998202	0.999051	0.998461	0.995767	0.997035	0.99693
ENSG00000013275	0.999029	0.998336	0.99699	0.996378	0.995372	0.994751	0.991938	0.992395
ENSG00000013288	0.997523	0.994747	0.997058	0.998583	0.997493	0.998314	0.993693	0.994411
ENSG00000013306	0.997966	0.998754	0.998195	0.999286	0.997346	0.996573	0.997987	0.998402
ENSG00000013364	0.997943	0.998956	0.993864	0.994924	0.996403	0.996126	0.995755	0.993193
ENSG00000013374	0.969486	0.941735	0.978679	0.956082	0.952172	0.93832	0.99125	0.964622
ENSG00000013375	0.996918	0.997254	0.997422	0.995828	0.99358	0.990191	0.998892	0.998478
ENSG00000013392	0.994243	0.995131	0.995939	0.996661	0.983368	0.983037	0.995588	0.99669
ENSG00000013441	0.998341	0.994649	0.994519	0.995961	0.999453	0.999219	0.997405	0.995342
ENSG00000013503	0.998365	0.998143	0.998095	0.997668	0.998049	0.998475	0.998251	0.996716
ENSG00000013523	0.998787	0.998273	0.998429	0.998004	0.998677	0.998173	0.996606	0.994486
ENSG00000013561	0.995697	0.99469	0.992247	0.992347	0.999248	0.998199	0.996427	0.99687
ENSG00000013563	0.99876	0.996559	0.998903	0.994469	0.99933	0.998488	0.997243	0.994917
ENSG00000013573	0.944406	0.943237	0.954941	0.939478	0.957635	0.95244	0.961563	0.945013
ENSG00000013583	0.993584	0.992433	0.997561	0.993782	0.99821	0.996364	0.994507	0.992496
ENSG00000013619	0.988587	0.990846	0.987348	0.99137	0.975596	0.975388	0.990924	0.988753
ENSG00000013725	0.999248	0.998732	0.99829	0.999107	0.995711	0.979242	0.998963	0.999115
ENSG00000013810	0.998866	0.99739	0.99921	0.998586	0.997975	0.994888	0.998744	0.99874
ENSG00000014123	0.997712	0.993057	0.995633	0.986668	0.994251	0.990527	0.992942	0.985533
ENSG00000014138	0.988068	0.988286	0.981419	0.987604	0.991326	0.992012	0.997381	0.997337
ENSG00000014164	0.997447	0.996065	0.998161	0.997499	0.999494	0.999484	0.997303	0.998139
ENSG00000014216	0.997868	0.995896	0.998701	0.997719	0.998918	0.998738	0.998595	0.998538
ENSG00000014257	0.995725	0.997412	0.994356	0.998128	0.999147	0.998255	0.995529	0.994169
ENSG00000014641	0.998604	0.997238	0.979763	0.969145	0.993381	0.991821	0.998576	0.998905
ENSG00000014824	0.998773	0.995725	0.994708	0.994825	0.985892	0.983957	0.999456	0.996497
ENSG00000014914	0.998153	0.997605	0.997039	0.990498	0.987672	0.977256	0.995006	0.995189
ENSG00000014919	0.989593	0.991257	0.99679	0.994635	0.987178	0.988093	0.995313	0.992761
ENSG00000015133	0.995316	0.998715	0.998385	0.998009	0.998711	0.996968	0.997782	0.998463
ENSG00000015153	0.999001	0.999554	0.998149	0.998082	0.998681	0.998515	0.999203	0.99873
ENSG00000015171	0.996895	0.993364	0.997344	0.998668	0.999098	0.99874	0.996889	0.991171
ENSG00000015285	0.99775	0.992319	0.998439	0.999092	0.996981	0.994172	0.996997	0.994795
ENSG00000015475	0.99925	0.998077	0.996448	0.99728	0.997346	0.998508	0.999329	0.998472
ENSG00000015479	0.996752	0.995793	0.98785	0.987619	0.998807	0.998917	0.997698	0.996776
ENSG00000015520	0.980629	0.978907	0.992351	0.986229	0.987701	0.981886	0.990279	0.98293
ENSG00000015532	0.997838	0.997536	0.999434	0.998394	0.996021	0.992305	0.999148	0.998054
ENSG00000015676	0.999041	0.998071	0.99866	0.995722	0.997078	0.991199	0.996404	0.994264
ENSG00000016391	0.990969	0.987875	0.995828	0.989315	0.99527	0.994873	0.99152	0.991639
ENSG00000016864	0.997798	0.999016	0.997228	0.998527	0.999116	0.998923	0.998005	0.998636
ENSG00000017260	0.998721	0.998584	0.998718	0.997198	0.998976	0.99897	0.997009	0.994416
ENSG00000017373	0.994676	0.992224	0.993448	0.991789	0.993436	0.990286	0.990261	0.987031
ENSG00000017427	0.989868	0.96262	0.989749	0.973034	0.983832	0.955789	0.991778	0.964718
ENSG00000017483	0.999079	0.998755	0.995139	0.992696	0.997342	0.997167	0.996928	0.994211
ENSG00000017621	0.994448	0.994841	0.991584	0.991131	0.992098	0.992892	0.995144	0.994464
ENSG00000017797	0.997636	0.996594	0.99391	0.998163	0.993797	0.992532	0.996455	0.996988
ENSG00000018189	0.999034	0.997249	0.996963	0.996124	0.999025	0.998212	0.998411	0.998287
ENSG00000018280	0.99674	0.994875	0.995994	0.994433	0.997465	0.995962	0.992891	0.986296
ENSG00000018408	0.981239	0.980095	0.98135	0.984239	0.991284	0.991048	0.989253	0.989135
ENSG00000018510	0.998898	0.999079	0.995682	0.997542	0.997072	0.996925	0.997516	0.998029
ENSG00000018610	0.966471	0.974131	0.975137	0.975089	0.979382	0.980658	0.971744	0.973284
ENSG00000018699	0.996071	0.996178	0.994052	0.996987	0.995407	0.995227	0.998723	0.999178
ENSG00000018869	0.998261	0.997975	0.996548	0.995159	0.990674	0.990949	0.997813	0.997534
ENSG00000019102	0.99808	0.998219	0.997772	0.997809	0.99481	0.995794	0.998842	0.99893
ENSG00000019144	0.980575	0.978926	0.993794	0.994628	0.981008	0.977668	0.98784	0.987682
ENSG00000019169	0.950934	0.956594	0.964134	0.96516	0.974575	0.972574	0.953355	0.951881
ENSG00000019186	0.995657	0.993107	0.99433	0.991322	0.99281	0.991247	0.995576	0.993915
ENSG00000019485	0.99809	0.998249	0.996453	0.996261	0.996951	0.995212	0.997267	0.995553
ENSG00000019582	0.998389	0.998319	0.988848	0.993004	0.995458	0.995397	0.995932	0.99487
ENSG00000019991	0.989766	0.992313	0.994	0.990891	0.993408	0.991435	0.995326	0.993641
ENSG00000019995	0.995953	0.995888	0.999294	0.999233	0.994568	0.990031	0.993771	0.990805
ENSG00000020129	0.994689	0.992828	0.9991	0.999175	0.996531	0.996603	0.997986	0.99811
ENSG00000020181	0.994576	0.988701	0.998094	0.993729	0.995234	0.992834	0.997876	0.994525
ENSG00000020256	0.998937	0.998584	0.998775	0.999344	0.999067	0.99852	0.998068	0.997772
ENSG00000020426	0.99729	0.998547	0.995973	0.993863	0.990087	0.984786	0.996686	0.995177
ENSG00000020577	0.994698	0.988681	0.997475	0.989757	0.987389	0.976422	0.997706	0.991194
ENSG00000020633	0.999608	0.998654	0.99845	0.997303	0.998584	0.999674	0.99902	0.998864
ENSG00000020922	0.998703	0.999119	0.999086	0.997861	0.997373	0.996915	0.999329	0.998613
ENSG00000021300	0.999238	0.998383	0.999063	0.998802	0.997042	0.986974	0.99499	0.997752
ENSG00000021355	0.997523	0.995889	0.999384	0.999398	0.996897	0.990667	0.998949	0.998687
ENSG00000021488	0.990694	0.98994	0.988395	0.986158	0.992353	0.992136	0.982597	0.981675
ENSG00000021574	0.997628	0.99681	0.997538	0.994743	0.994266	0.99369	0.996768	0.997802
ENSG00000021762	0.998528	0.99954	0.998341	0.999289	0.997399	0.999027	0.997615	0.99901
ENSG00000021776	0.995353	0.990911	0.999428	0.999169	0.995792	0.99277	0.994995	0.991885
ENSG00000021826	0.993785	0.991621	0.993142	0.989675	0.995913	0.99293	0.990074	0.987627
ENSG00000022267	0.994349	0.993752	0.993601	0.997105	0.997309	0.996619	0.994149	0.995745
ENSG00000022277	0.997434	0.992638	0.99604	0.996353	0.997758	0.991917	0.998612	0.995992
ENSG00000022556	0.985732	0.985065	0.991277	0.987346	0.985637	0.983412	0.994591	0.990464
ENSG00000022567	0.98717	0.978845	0.99277	0.975621	0.995852	0.991991	0.992916	0.980972
ENSG00000022840	0.988821	0.987362	0.987714	0.980654	0.989526	0.986413	0.989085	0.979764
ENSG00000022976	0.992874	0.99504	0.981754	0.982672	0.995442	0.995264	0.994545	0.994532
ENSG00000023041	0.999595	0.999271	0.998648	0.998138	0.99883	0.998842	0.998996	0.997874
ENSG00000023171	0.996728	0.983245	0.995852	0.985396	0.991513	0.979872	0.997403	0.989039
ENSG00000023191	0.991782	0.994565	0.99831	0.995883	0.983256	0.973916	0.995498	0.993778
ENSG00000023228	0.997734	0.997351	0.991723	0.994857	0.997602	0.995929	0.99679	0.996994
ENSG00000023287	0.998473	0.994884	0.994196	0.993952	0.996598	0.99612	0.994147	0.984862
ENSG00000023318	0.996202	0.994348	0.998017	0.996026	0.996882	0.99115	0.99896	0.996817
ENSG00000023330	0.996751	0.997181	0.998346	0.998479	0.995328	0.993749	0.999287	0.997939
ENSG00000023445	0.998175	0.997686	0.997067	0.997937	0.999173	0.99933	0.997513	0.997807
ENSG00000023516	0.997702	0.994728	0.998951	0.99904	0.998169	0.997554	0.998523	0.996916
ENSG00000023572	0.99863	0.999419	0.996685	0.995446	0.996895	0.996208	0.995238	0.995499
ENSG00000023608	0.993321	0.993604	0.99388	0.994064	0.985295	0.98437	0.996335	0.996527
ENSG00000023697	0.998961	0.998351	0.998768	0.998136	0.999367	0.998963	0.996657	0.999032
ENSG00000023734	0.99901	0.999214	0.999015	0.998165	0.998577	0.998284	0.998259	0.997667
ENSG00000023839	0.996745	0.996107	0.99784	0.99704	0.990791	0.990119	0.995978	0.991702
ENSG00000023892	0.993112	0.996392	0.99113	0.994069	0.996568	0.993334	0.997813	0.995357
ENSG00000023902	0.995108	0.995787	0.99272	0.995845	0.997637	0.996329	0.996368	0.99625
ENSG00000023909	0.998595	0.998069	0.998784	0.999133	0.994477	0.995481	0.998925	0.997347
ENSG00000024048	0.991332	0.982025	0.997058	0.987651	0.997648	0.990684	0.994763	0.98841
ENSG00000024422	0.980249	0.977209	0.988673	0.990113	0.984606	0.984559	0.988766	0.989067
ENSG00000024526	0.990875	0.985387	0.995387	0.989187	0.973957	0.957643	0.995347	0.985295
ENSG00000024862	0.998452	0.997901	0.999067	0.998785	0.998219	0.997735	0.997386	0.995401
ENSG00000025039	0.996013	0.992439	0.997869	0.995465	0.996587	0.994549	0.999112	0.997628
ENSG00000025156	0.998691	0.997937	0.995023	0.996434	0.997837	0.997175	0.994263	0.99666
ENSG00000025293	0.997713	0.998369	0.998107	0.997763	0.998801	0.999079	0.998711	0.995935
ENSG00000025423	0.990007	0.988512	0.990787	0.985528	0.994612	0.991583	0.992505	0.990795
ENSG00000025434	0.999195	0.999525	0.998219	0.998256	0.998024	0.997979	0.9983	0.998289
ENSG00000025708	0.997875	0.996476	0.998859	0.995084	0.994748	0.98674	0.998342	0.993614
ENSG00000025770	0.990175	0.987527	0.96767	0.974524	0.997128	0.995866	0.990527	0.988096
ENSG00000025772	0.980553	0.979841	0.989253	0.993474	0.9843	0.984493	0.991623	0.991796
ENSG00000025796	0.999384	0.999325	0.997943	0.997908	0.999348	0.999313	0.999426	0.999433
ENSG00000025800	0.993115	0.987133	0.998353	0.996907	0.998549	0.998274	0.998095	0.996115
ENSG00000026025	0.999095	0.999307	0.998728	0.999036	0.999482	0.999395	0.999023	0.997737
ENSG00000026036	0.9836	0.971894	0.986456	0.969263	0.991088	0.989402	0.991767	0.980132
ENSG00000026103	0.998064	0.996312	0.99821	0.996671	0.998378	0.995558	0.998801	0.999555
ENSG00000026297	0.997366	0.997433	0.998807	0.997774	0.999026	0.998875	0.99815	0.996736
ENSG00000026508	0.991232	0.993954	0.99589	0.995991	0.9768	0.982219	0.992144	0.993135
ENSG00000026559	0.988931	0.992134	0.995449	0.99607	0.982356	0.986223	0.992708	0.993371
ENSG00000026652	0.99936	0.998094	0.997417	0.999078	0.997305	0.997522	0.997939	0.999305
ENSG00000026751	0.991213	0.998769	0.994538	0.998321	0.996539	0.998079	0.988967	0.997754
ENSG00000026950	0.99899	0.998302	0.998759	0.995964	0.99521	0.995243	0.997888	0.997551
ENSG00000027001	0.997442	0.997096	0.997678	0.998057	0.998865	0.998371	0.998025	0.998201
ENSG00000027075	0.998519	0.997384	0.998579	0.995447	0.996642	0.98768	0.999445	0.998141
ENSG00000027697	0.999197	0.996351	0.996569	0.996277	0.997148	0.996338	0.998864	0.998654
ENSG00000027847	0.99956	0.99913	0.9973	0.997501	0.998893	0.998866	0.998707	0.999172
ENSG00000027869	0.998842	0.99674	0.998607	0.998365	0.997571	0.997127	0.998323	0.998362
ENSG00000028116	0.998659	0.993714	0.997861	0.984862	0.988889	0.991664	0.992166	0.984623
ENSG00000028137	0.99864	0.994169	0.999181	0.998343	0.99764	0.993829	0.999032	0.996667
ENSG00000028203	0.996714	0.994459	0.997355	0.99801	0.997377	0.996424	0.997814	0.99554
ENSG00000028277	0.999425	0.998054	0.998989	0.99581	0.99618	0.990762	0.998634	0.998208
ENSG00000028310	0.998924	0.999037	0.998007	0.998006	0.992066	0.993419	0.99117	0.992706
ENSG00000028528	0.994084	0.991124	0.998522	0.997916	0.995541	0.996167	0.98882	0.99185
ENSG00000028839	0.99765	0.996967	0.999086	0.997085	0.997147	0.995748	0.999314	0.999013
ENSG00000029153	0.989337	0.989354	0.98554	0.986595	0.993093	0.991342	0.990277	0.993234
ENSG00000029363	0.99793	0.995883	0.996684	0.996801	0.998769	0.999657	0.996959	0.992406
ENSG00000029364	0.99651	0.99715	0.993475	0.992771	0.99877	0.997414	0.995192	0.994881
ENSG00000029534	0.998411	0.997653	0.997621	0.994784	0.992098	0.990844	0.998	0.994975
ENSG00000029639	0.998008	0.998891	0.998132	0.996285	0.998589	0.99833	0.998907	0.998274
ENSG00000029725	0.99905	0.998942	0.998815	0.99753	0.99924	0.999549	0.998913	0.997466
ENSG00000029993	0.992901	0.996126	0.994927	0.996524	0.990357	0.992861	0.994916	0.996884
ENSG00000030066	0.998656	0.999669	0.99811	0.997163	0.996343	0.994897	0.996829	0.993457
ENSG00000030110	0.999274	0.998723	0.998731	0.99897	0.998723	0.999167	0.997106	0.994063
ENSG00000030419	0.998566	0.998375	0.998933	0.998477	0.99681	0.996414	0.997461	0.995396
ENSG00000030582	0.997412	0.996098	0.998045	0.996634	0.994582	0.989798	0.999219	0.998411
ENSG00000031003	0.998942	0.998328	0.998798	0.998364	0.998514	0.998836	0.998221	0.993778
ENSG00000031081	0.994848	0.994717	0.998894	0.997731	0.998076	0.993984	0.996948	0.995403
ENSG00000031691	0.992846	0.992146	0.994046	0.989616	0.994054	0.994117	0.988706	0.991009
ENSG00000031698	0.995537	0.995742	0.98343	0.992959	0.996188	0.993262	0.993917	0.993595
ENSG00000031823	0.996539	0.995706	0.999086	0.998902	0.998297	0.997242	0.998104	0.998706
ENSG00000032219	0.996367	0.99194	0.996667	0.996236	0.998481	0.997863	0.996562	0.992326
ENSG00000032389	0.987639	0.990774	0.997072	0.998901	0.990448	0.992849	0.997136	0.993165
ENSG00000032444	0.988744	0.986805	0.991218	0.992768	0.991575	0.993733	0.992524	0.988246
ENSG00000032742	0.999273	0.999119	0.997005	0.998855	0.992254	0.991886	0.997091	0.996386
ENSG00000033011	0.996652	0.998097	0.998708	0.998651	0.995836	0.994187	0.998559	0.997577
ENSG00000033030	0.998658	0.996091	0.994739	0.990601	0.998313	0.996937	0.993415	0.99186
ENSG00000033050	0.997756	0.996057	0.998651	0.998044	0.996742	0.996023	0.999411	0.997083
ENSG00000033100	0.997844	0.994748	0.999532	0.998973	0.997774	0.996866	0.999034	0.998517
ENSG00000033122	0.994744	0.995889	0.993427	0.994358	0.996862	0.997122	0.993446	0.995381
ENSG00000033170	0.998367	0.999086	0.996731	0.997626	0.994405	0.993916	0.998947	0.99858
ENSG00000033178	0.998348	0.995724	0.992442	0.995008	0.997749	0.997157	0.993634	0.987993
ENSG00000033327	0.981853	0.963784	0.99733	0.987409	0.995225	0.986858	0.983453	0.967054
ENSG00000033627	0.998888	0.997373	0.99912	0.998525	0.997916	0.995768	0.998076	0.9983
ENSG00000033800	0.997439	0.986097	0.999001	0.998713	0.997889	0.992721	0.995355	0.986219
ENSG00000033867	0.997718	0.992753	0.997241	0.995256	0.996479	0.996486	0.994737	0.991082
ENSG00000034053	0.998647	0.99693	0.997248	0.998575	0.996472	0.993751	0.998271	0.997602
ENSG00000034063	0.995938	0.990836	0.997087	0.992476	0.996887	0.994286	0.995373	0.984989
ENSG00000034152	0.993672	0.991704	0.994008	0.99489	0.995381	0.988107	0.992669	0.990219
ENSG00000034239	0.994186	0.992019	0.997964	0.994921	0.981185	0.976883	0.995883	0.993585
ENSG00000034510	0.998216	0.990304	0.993354	0.989477	0.998165	0.996524	0.991033	0.988727
ENSG00000034533	0.99964	0.999334	0.998888	0.99736	0.996792	0.994837	0.998354	0.999119
ENSG00000034677	0.99725	0.994895	0.997178	0.99677	0.996865	0.997957	0.993559	0.987785
ENSG00000034693	0.997835	0.99835	0.999093	0.9984	0.991027	0.989758	0.995749	0.995857
ENSG00000034713	0.993179	0.992596	0.996271	0.996599	0.998147	0.993288	0.994933	0.990191
ENSG00000035115	0.99187	0.995329	0.991241	0.996212	0.983545	0.985221	0.995089	0.998003
ENSG00000035141	0.9993	0.998971	0.998275	0.99784	0.998777	0.997698	0.999075	0.998317
ENSG00000035403	0.997909	0.996065	0.998186	0.998151	0.998406	0.998955	0.997879	0.998597
ENSG00000035499	0.981516	0.991608	0.982835	0.990223	0.995309	0.997055	0.975246	0.982156
ENSG00000035664	0.99804	0.993284	0.996402	0.983947	0.994037	0.991421	0.995769	0.991863
ENSG00000035681	0.993565	0.994526	0.998337	0.998709	0.999022	0.998321	0.999005	0.99802
ENSG00000035687	0.997905	0.998502	0.997973	0.998547	0.999084	0.999398	0.993575	0.994726
ENSG00000035720	0.998268	0.999118	0.994184	0.995092	0.992478	0.992292	0.998074	0.99868
ENSG00000035862	0.994134	0.984774	0.997322	0.997767	0.996934	0.993617	0.997899	0.993152
ENSG00000035928	0.993878	0.99599	0.99565	0.99821	0.997423	0.997538	0.999217	0.999062
ENSG00000036054	0.996562	0.997411	0.996152	0.995009	0.997734	0.998562	0.994525	0.992162
ENSG00000036257	0.998154	0.99534	0.997051	0.997781	0.998379	0.997843	0.998922	0.998225
ENSG00000036448	0.98969	0.98414	0.99034	0.989353	0.993362	0.990023	0.990419	0.987556
ENSG00000036530	0.993064	0.991862	0.990104	0.988948	0.989709	0.987604	0.991205	0.989633
ENSG00000036549	0.996071	0.994665	0.99774	0.996998	0.998962	0.998447	0.997595	0.996581
ENSG00000036565	0.992303	0.994835	0.998046	0.998483	0.984446	0.987674	0.99489	0.994807
ENSG00000037042	0.982567	0.987527	0.946532	0.95526	0.969203	0.977188	0.972748	0.981172
ENSG00000037241	0.996797	0.995749	0.989343	0.980601	0.987852	0.98747	0.998466	0.996828
ENSG00000037280	0.998703	0.999183	0.998421	0.999155	0.998213	0.997833	0.997816	0.998996
ENSG00000037474	0.997842	0.998312	0.998323	0.998104	0.998893	0.998924	0.997676	0.998062
ENSG00000037637	0.998732	0.997337	0.999427	0.999529	0.998378	0.997193	0.998864	0.998419
ENSG00000037749	0.999303	0.997934	0.997903	0.99831	0.999192	0.999393	0.995952	0.990792
ENSG00000037757	0.977144	0.97937	0.976764	0.974505	0.992918	0.991042	0.955026	0.953849
ENSG00000037897	0.997552	0.998729	0.996362	0.998731	0.996281	0.992037	0.997515	0.998906
ENSG00000038002	0.994485	0.993661	0.99636	0.996216	0.992362	0.993099	0.992855	0.990945
ENSG00000038210	0.994683	0.989844	0.998478	0.99828	0.991658	0.992303	0.998029	0.993196
ENSG00000038219	0.999171	0.994243	0.998789	0.998874	0.99864	0.997614	0.997886	0.993473
ENSG00000038274	0.996427	0.992532	0.99889	0.996411	0.998768	0.998219	0.999634	0.99876
ENSG00000038358	0.96237	0.911308	0.977547	0.925715	0.972169	0.952874	0.967392	0.942833
ENSG00000038382	0.998343	0.999224	0.998795	0.998351	0.999583	0.997647	0.996804	0.993855
ENSG00000038427	0.998931	0.999399	0.994089	0.990412	0.984239	0.982041	0.998318	0.997869
ENSG00000038532	0.9969	0.996116	0.999068	0.998355	0.999485	0.998713	0.997468	0.9979
ENSG00000038945	0.990864	0.993076	0.997126	0.996443	0.990215	0.988348	0.994235	0.991902
ENSG00000039068	0.988977	0.988112	0.986977	0.989438	0.990614	0.990522	0.992095	0.99177
ENSG00000039123	0.99738	0.980748	0.984367	0.974599	0.992359	0.992715	0.996486	0.992644
ENSG00000039319	0.998158	0.994129	0.999038	0.996208	0.99886	0.999502	0.996553	0.985899
ENSG00000039523	0.99617	0.995647	0.998351	0.998997	0.999415	0.999374	0.998666	0.996698
ENSG00000039560	0.990571	0.989538	0.993106	0.993258	0.99369	0.995425	0.994126	0.993765
ENSG00000039600	0.992595	0.991994	0.991831	0.986305	0.994143	0.992619	0.995928	0.992982
ENSG00000039650	0.997186	0.997055	0.999278	0.998829	0.998273	0.997876	0.995509	0.996173
ENSG00000039987	0.98602	0.980337	0.984648	0.972348	0.983583	0.978188	0.98986	0.975905
ENSG00000040199	0.99885	0.999365	0.999146	0.999026	0.998787	0.99823	0.995107	0.996562
ENSG00000040275	0.993665	0.994305	0.996161	0.995029	0.992355	0.990402	0.996011	0.99482
ENSG00000040341	0.999174	0.998736	0.997433	0.995382	0.999416	0.999195	0.998636	0.99761
ENSG00000040487	0.999103	0.999154	0.998584	0.999405	0.998081	0.997673	0.998648	0.997861
ENSG00000040531	0.962693	0.970349	0.980482	0.983883	0.969318	0.975277	0.978712	0.978876
ENSG00000040608	0.99709	0.997643	0.992558	0.994356	0.996118	0.996247	0.994438	0.994151
ENSG00000040633	0.999545	0.999507	0.998648	0.996413	0.996837	0.995593	0.999102	0.996926
ENSG00000040933	0.999563	0.999231	0.998707	0.997471	0.999417	0.998547	0.997167	0.997018
ENSG00000041353	0.996971	0.997683	0.996788	0.994984	0.99171	0.988926	0.997178	0.997625
ENSG00000041357	0.988232	0.98678	0.996777	0.991066	0.999064	0.998071	0.993117	0.993771
ENSG00000041515	0.996531	0.996705	0.996	0.997034	0.996785	0.995636	0.998099	0.997897
ENSG00000041802	0.993995	0.99483	0.991757	0.990586	0.999002	0.998215	0.993007	0.989405
ENSG00000041880	0.998666	0.997152	0.984863	0.985204	0.993543	0.992721	0.978397	0.97757
ENSG00000041982	0.989659	0.987248	0.986817	0.983269	0.993254	0.991002	0.994432	0.992164
ENSG00000041988	0.998249	0.996612	0.999386	0.999395	0.9972	0.998119	0.999229	0.997223
ENSG00000042062	0.99679	0.996845	0.992202	0.993903	0.991477	0.989937	0.998468	0.997588
ENSG00000042088	0.998127	0.999007	0.990251	0.995293	0.995737	0.99143	0.991099	0.995233
ENSG00000042286	0.998819	0.999591	0.998911	0.999518	0.998772	0.997697	0.997702	0.998305
ENSG00000042317	0.994563	0.994494	0.996098	0.99551	0.991034	0.988156	0.989946	0.990054
ENSG00000042429	0.99928	0.999047	0.999114	0.999032	0.997079	0.99508	0.997465	0.997596
ENSG00000042445	0.99778	0.997061	0.99709	0.997726	0.994261	0.995504	0.995821	0.997736
ENSG00000042493	0.994511	0.996911	0.998698	0.998017	0.984315	0.985786	0.999273	0.999185
ENSG00000042753	0.997941	0.990223	0.995393	0.988546	0.998563	0.997252	0.995532	0.988045
ENSG00000042832	0.99591	0.994671	0.98992	0.990217	0.984238	0.984655	0.9919	0.988984
ENSG00000042980	0.997635	0.995859	0.997869	0.995247	0.996928	0.997194	0.996684	0.994727
ENSG00000043093	0.996467	0.99453	0.996848	0.9962	0.998219	0.993886	0.99913	0.998198
ENSG00000043143	0.99877	0.997406	0.997776	0.997399	0.99922	0.998926	0.995683	0.994226
ENSG00000043462	0.9971	0.990568	0.993901	0.993474	0.995356	0.995134	0.996676	0.997861
ENSG00000043514	0.996872	0.997887	0.993134	0.994015	0.992938	0.99311	0.995872	0.997562
ENSG00000043591	0.997067	0.996362	0.993536	0.994083	0.99721	0.996281	0.992705	0.991916
ENSG00000044090	0.99303	0.991533	0.990972	0.993234	0.992752	0.991903	0.991724	0.992196
ENSG00000044115	0.990612	0.989833	0.994824	0.99776	0.994644	0.993338	0.9933	0.98943
ENSG00000044446	0.998176	0.996277	0.998422	0.998871	0.998541	0.997966	0.993445	0.995465
ENSG00000044459	0.989761	0.988698	0.995016	0.99517	0.98978	0.987178	0.992681	0.994007
ENSG00000044574	0.998216	0.996477	0.997878	0.996829	0.995714	0.997803	0.998984	0.998117
ENSG00000046604	0.995836	0.993254	0.992769	0.983197	0.995631	0.992203	0.993708	0.988724
ENSG00000046647	0.994772	0.997542	0.99254	0.99166	0.996246	0.99321	0.993454	0.996416
ENSG00000046651	0.995797	0.99616	0.992307	0.992546	0.997761	0.996311	0.993204	0.992159
ENSG00000046653	0.994763	0.993257	0.997015	0.994192	0.988177	0.984284	0.99371	0.992035
ENSG00000047056	0.999426	0.998546	0.999228	0.999424	0.999331	0.999342	0.996384	0.993794
ENSG00000047188	0.996137	0.997107	0.999071	0.999027	0.995208	0.995394	0.996547	0.994623
ENSG00000047230	0.997697	0.997028	0.993409	0.991484	0.996832	0.996528	0.998452	0.998505
ENSG00000047249	0.994058	0.992207	0.997877	0.996542	0.994672	0.992096	0.995946	0.994031
ENSG00000047315	0.995432	0.980781	0.991779	0.982345	0.994182	0.991234	0.993591	0.988775
ENSG00000047346	0.999337	0.997271	0.998747	0.997146	0.995259	0.995474	0.996643	0.991194
ENSG00000047365	0.998888	0.99849	0.998175	0.999287	0.996486	0.99834	0.999018	0.997672
ENSG00000047410	0.996888	0.991833	0.999469	0.997414	0.994597	0.993346	0.998772	0.998306
ENSG00000047457	0.991734	0.990814	0.989569	0.987167	0.99468	0.99432	0.989923	0.986896
ENSG00000047578	0.999005	0.992974	0.998389	0.998627	0.997603	0.996766	0.999277	0.994126
ENSG00000047579	0.999048	0.99779	0.997358	0.994017	0.999346	0.998474	0.997834	0.995155
ENSG00000047597	0.995599	0.993361	0.996382	0.991366	0.996288	0.99632	0.994912	0.986937
ENSG00000047617	0.989444	0.985921	0.993709	0.987984	0.985738	0.97741	0.989983	0.985289
ENSG00000047621	0.998878	0.998287	0.997392	0.997916	0.996735	0.996974	0.998968	0.999226
ENSG00000047634	0.996829	0.997747	0.993275	0.995678	0.991609	0.991636	0.99063	0.990077
ENSG00000047644	0.992577	0.98369	0.996854	0.989453	0.993799	0.989025	0.997429	0.989522
ENSG00000047648	0.995453	0.995632	0.995212	0.995444	0.995836	0.994737	0.996008	0.994241
ENSG00000047662	0.999241	0.999011	0.997907	0.997172	0.999371	0.99923	0.998909	0.99937
ENSG00000047849	0.99505	0.995405	0.999084	0.99875	0.998573	0.998337	0.99927	0.999247
ENSG00000047932	0.996179	0.989377	0.996374	0.994863	0.997754	0.996577	0.992728	0.989573
ENSG00000048028	0.99933	0.999039	0.999024	0.998098	0.997605	0.996292	0.998761	0.998826
ENSG00000048052	0.998558	0.99871	0.998591	0.99935	0.997651	0.997333	0.994486	0.995872
ENSG00000048140	0.987993	0.994376	0.997906	0.999379	0.993822	0.996373	0.989482	0.992521
ENSG00000048162	0.998712	0.998309	0.998611	0.998297	0.998335	0.998431	0.997809	0.997407
ENSG00000048342	0.998047	0.998151	0.99775	0.997673	0.990023	0.989944	0.996144	0.995079
ENSG00000048392	0.998096	0.995257	0.99637	0.994611	0.999189	0.997763	0.993426	0.979413
ENSG00000048405	0.99891	0.998908	0.999286	0.99863	0.999233	0.99897	0.997073	0.996057
ENSG00000048462	0.997377	0.993545	0.997537	0.9977	0.99741	0.997329	0.993128	0.993035
ENSG00000048471	0.994969	0.996815	0.998949	0.999218	0.998763	0.998785	0.997915	0.99797
ENSG00000048544	0.999066	0.999001	0.995708	0.993297	0.998131	0.997863	0.998431	0.998191
ENSG00000048649	0.998118	0.996344	0.997416	0.997126	0.997578	0.997611	0.998619	0.997094
ENSG00000048707	0.999209	0.999285	0.998565	0.998158	0.998353	0.998866	0.997241	0.995793
ENSG00000048740	0.997983	0.988922	0.99505	0.995728	0.994902	0.993445	0.992817	0.983311
ENSG00000048828	0.999478	0.998354	0.99909	0.998688	0.999113	0.998698	0.995827	0.991706
ENSG00000048991	0.997168	0.993855	0.998837	0.999484	0.997267	0.995973	0.999232	0.997538
ENSG00000049089	0.998494	0.994025	0.997471	0.992429	0.997101	0.995808	0.999475	0.993411
ENSG00000049167	0.996679	0.996186	0.995089	0.994328	0.982322	0.981565	0.992446	0.993851
ENSG00000049192	0.986019	0.984176	0.984545	0.988341	0.991266	0.991868	0.990172	0.992195
ENSG00000049239	0.999447	0.999041	0.999184	0.999302	0.998625	0.998855	0.998504	0.998641
ENSG00000049245	0.997326	0.996622	0.987769	0.988154	0.99881	0.997221	0.999408	0.998505
ENSG00000049246	0.997952	0.998127	0.996986	0.997289	0.993048	0.990133	0.994554	0.993326
ENSG00000049247	0.93871	0.946309	0.92405	0.924938	0.967215	0.96483	0.954385	0.953037
ENSG00000049249	0.99741	0.995393	0.997431	0.997825	0.986331	0.986749	0.985316	0.984113
ENSG00000049323	0.995499	0.995275	0.995145	0.995869	0.997192	0.995858	0.994352	0.995659
ENSG00000049449	0.998249	0.998913	0.997923	0.999414	0.974473	0.976229	0.99911	0.999131
ENSG00000049541	0.997498	0.997883	0.998404	0.99896	0.997979	0.998188	0.999184	0.999112
ENSG00000049618	0.998161	0.998872	0.999019	0.999303	0.998846	0.999106	0.996269	0.995196
ENSG00000049656	0.998808	0.994533	0.999254	0.996723	0.998729	0.999019	0.998263	0.995533
ENSG00000049759	0.997639	0.998101	0.997542	0.998315	0.998154	0.998515	0.997873	0.996758
ENSG00000049768	0.998391	0.998351	0.997086	0.998851	0.997288	0.995731	0.995479	0.998695
ENSG00000049769	0.996969	0.997567	0.998281	0.997672	0.998262	0.99727	0.99799	0.998527
ENSG00000049860	0.981758	0.986794	0.992299	0.992641	0.992665	0.991898	0.982109	0.988939
ENSG00000049883	0.987191	0.986362	0.996066	0.992765	0.994684	0.99375	0.994058	0.993962
ENSG00000050030	0.985424	0.988649	0.995908	0.99449	0.99526	0.994139	0.98869	0.98912
ENSG00000050130	0.998372	0.99712	0.999118	0.997705	0.998222	0.998421	0.999263	0.998962
ENSG00000050165	0.957433	0.955734	0.980858	0.978622	0.968203	0.965429	0.972648	0.972078
ENSG00000050327	0.997314	0.995424	0.995067	0.995487	0.995305	0.992853	0.9966	0.995858
ENSG00000050344	0.99072	0.991291	0.997924	0.997114	0.996833	0.997053	0.991346	0.991506
ENSG00000050393	0.997705	0.9981	0.999306	0.998968	0.998172	0.998529	0.999202	0.998342
ENSG00000050405	0.997991	0.99801	0.996912	0.996574	0.998038	0.997654	0.998444	0.996508
ENSG00000050426	0.999281	0.998185	0.998693	0.998234	0.998052	0.996773	0.999084	0.99667
ENSG00000050438	0.996833	0.997664	0.999204	0.999142	0.994354	0.993764	0.995545	0.994234
ENSG00000050555	0.989918	0.992115	0.992699	0.994553	0.976377	0.978782	0.992223	0.996183
ENSG00000050628	0.986191	0.985696	0.995394	0.993518	0.995306	0.994326	0.990924	0.990506
ENSG00000050730	0.985948	0.988765	0.986913	0.98927	0.995081	0.99602	0.994682	0.995127
ENSG00000050748	0.999548	0.999699	0.99213	0.993184	0.997684	0.99806	0.997839	0.998869
ENSG00000050767	0.992906	0.991714	0.984841	0.986863	0.986577	0.984798	0.99353	0.99213
ENSG00000050820	0.947276	0.938043	0.948263	0.937664	0.951703	0.93728	0.951146	0.932856
ENSG00000051009	0.996743	0.997532	0.99271	0.993485	0.998253	0.996377	0.996522	0.996757
ENSG00000051108	0.997635	0.997109	0.998011	0.998569	0.999386	0.998452	0.999214	0.998612
ENSG00000051128	0.999372	0.9994	0.994322	0.994347	0.999122	0.995867	0.994037	0.995517
ENSG00000051180	0.983977	0.989749	0.990012	0.993046	0.992176	0.993594	0.993449	0.993957
ENSG00000051341	0.983317	0.990713	0.985843	0.989051	0.991456	0.99667	0.99068	0.99341
ENSG00000051382	0.997195	0.995146	0.997534	0.998937	0.999315	0.999177	0.994751	0.995031
ENSG00000051523	0.999481	0.99784	0.998009	0.996951	0.997599	0.99708	0.997905	0.993029
ENSG00000051596	0.999323	0.999462	0.997882	0.9973	0.998195	0.998539	0.99935	0.998711
ENSG00000051620	0.993637	0.996938	0.988606	0.991125	0.995234	0.994792	0.991572	0.994151
ENSG00000051825	0.999281	0.999	0.997759	0.998463	0.998989	0.998325	0.998393	0.998861
ENSG00000052126	0.985262	0.990834	0.986269	0.991345	0.985771	0.984415	0.987996	0.993723
ENSG00000052344	0.985355	0.987339	0.991678	0.987055	0.992656	0.990933	0.989554	0.989169
ENSG00000052723	0.996258	0.993272	0.998032	0.994843	0.998429	0.999257	0.998977	0.997524
ENSG00000052749	0.998549	0.999394	0.997572	0.997888	0.999274	0.999105	0.99889	0.99916
ENSG00000052795	0.997092	0.999274	0.998066	0.998769	0.996563	0.997938	0.997234	0.997843
ENSG00000052802	0.999524	0.998984	0.998353	0.99872	0.996939	0.996099	0.998984	0.998844
ENSG00000052841	0.998747	0.997054	0.999046	0.998792	0.997094	0.996973	0.998344	0.995699
ENSG00000053108	0.991039	0.990605	0.988551	0.987104	0.982375	0.980021	0.995639	0.992025
ENSG00000053254	0.997074	0.997075	0.997785	0.995687	0.999341	0.99823	0.998716	0.996186
ENSG00000053371	0.997148	0.984546	0.997966	0.996128	0.996919	0.996225	0.99331	0.987794
ENSG00000053372	0.999518	0.998713	0.997854	0.999404	0.998332	0.997447	0.998775	0.996331
ENSG00000053438	0.984869	0.978044	0.997306	0.993945	0.995771	0.996197	0.974687	0.95412
ENSG00000053501	0.999135	0.996163	0.998787	0.997862	0.999209	0.999357	0.998444	0.991956
ENSG00000053524	0.991115	0.992011	0.988306	0.987225	0.98506	0.984034	0.984425	0.985146
ENSG00000053702	0.992154	0.989939	0.993589	0.993723	0.992016	0.992115	0.99742	0.997336
ENSG00000053770	0.999056	0.998185	0.995804	0.995932	0.999148	0.99846	0.998321	0.997108
ENSG00000053900	0.999339	0.999419	0.997608	0.996898	0.998918	0.999082	0.998735	0.998983
ENSG00000053918	0.998442	0.997982	0.998996	0.999559	0.99772	0.998429	0.997357	0.998857
ENSG00000054116	0.999253	0.998205	0.998451	0.999052	0.998853	0.998353	0.997141	0.992485
ENSG00000054118	0.992244	0.985902	0.998752	0.998869	0.99197	0.992601	0.994869	0.995619
ENSG00000054148	0.999621	0.9983	0.999128	0.999102	0.997365	0.99672	0.997027	0.996309
ENSG00000054179	0.99119	0.990744	0.996421	0.996963	0.995296	0.9956	0.998562	0.998729
ENSG00000054219	0.996961	0.998248	0.998573	0.99784	0.997533	0.99772	0.996893	0.996616
ENSG00000054267	0.994878	0.988653	0.997081	0.99705	0.998451	0.99861	0.99605	0.992545
ENSG00000054277	0.996464	0.993118	0.992453	0.977926	0.979985	0.974225	0.986099	0.972163
ENSG00000054282	0.998425	0.998212	0.998419	0.998446	0.996341	0.993848	0.998587	0.998664
ENSG00000054356	0.994808	0.995072	0.998739	0.998698	0.988477	0.990469	0.995187	0.996363
ENSG00000054392	0.998613	0.998584	0.996574	0.996546	0.995704	0.995342	0.998219	0.99758
ENSG00000054523	0.998383	0.999216	0.996709	0.99741	0.996902	0.995333	0.998856	0.999235
ENSG00000054611	0.998479	0.99774	0.997167	0.996181	0.995545	0.996577	0.999331	0.994789
ENSG00000054654	0.999426	0.999448	0.998722	0.99925	0.998561	0.998654	0.998673	0.99939
ENSG00000054690	0.985002	0.982918	0.986925	0.989007	0.993357	0.992236	0.984832	0.984692
ENSG00000054793	0.994134	0.994333	0.994947	0.994348	0.994006	0.993644	0.994011	0.997009
ENSG00000054965	0.999448	0.993849	0.999174	0.998702	0.999138	0.998644	0.998104	0.995568
ENSG00000054967	0.999291	0.995231	0.995963	0.993925	0.999425	0.995659	0.992746	0.995643
ENSG00000054983	0.999516	0.999113	0.997864	0.997988	0.999155	0.999649	0.996332	0.998429
ENSG00000055044	0.995189	0.994402	0.997613	0.99536	0.999169	0.998097	0.994505	0.995497
ENSG00000055070	0.998831	0.9986	0.995776	0.995787	0.996656	0.997089	0.999022	0.997292
ENSG00000055118	0.985784	0.989674	0.995619	0.988964	0.999159	0.998806	0.996699	0.995652
ENSG00000055130	0.985356	0.976746	0.982936	0.975722	0.977649	0.972283	0.982987	0.968675
ENSG00000055147	0.997772	0.997779	0.997396	0.997006	0.995568	0.996074	0.998862	0.996435
ENSG00000055163	0.999304	0.997159	0.998024	0.998362	0.993855	0.993399	0.998105	0.998109
ENSG00000055208	0.998984	0.998276	0.998715	0.999013	0.997843	0.997949	0.993754	0.987846
ENSG00000055211	0.999038	0.99867	0.998256	0.997939	0.996769	0.997791	0.997426	0.997008
ENSG00000055332	0.95778	0.950715	0.968212	0.953692	0.958852	0.942362	0.97348	0.960734
ENSG00000055483	0.998438	0.99806	0.997452	0.998964	0.99871	0.995657	0.998669	0.998444
ENSG00000055609	0.998175	0.993812	0.998871	0.996763	0.999477	0.998711	0.995626	0.994563
ENSG00000055732	0.988042	0.9906	0.996007	0.996039	0.992408	0.991184	0.985692	0.987359
ENSG00000055813	0.950851	0.916601	0.975868	0.927321	0.863686	0.844168	0.964213	0.934053
ENSG00000055917	0.998864	0.993833	0.997657	0.995986	0.999336	0.999237	0.996791	0.99159
ENSG00000055950	0.998893	0.993514	0.998656	0.999167	0.993685	0.9934	0.998077	0.995317
ENSG00000055955	0.994209	0.9936	0.993129	0.990457	0.983488	0.983486	0.990125	0.989641
ENSG00000055957	0.995222	0.995394	0.990859	0.983721	0.97425	0.971294	0.993114	0.991974
ENSG00000056050	0.999671	0.999104	0.997111	0.994651	0.99207	0.992698	0.990277	0.992656
ENSG00000056097	0.996406	0.993614	0.998997	0.997662	0.997935	0.997573	0.994082	0.979814
ENSG00000056277	0.992355	0.993065	0.988265	0.986236	0.99342	0.992943	0.989282	0.987374
ENSG00000056558	0.997282	0.998846	0.998996	0.999072	0.998556	0.9905	0.997126	0.996719
ENSG00000056586	0.998954	0.998245	0.998292	0.998908	0.999163	0.998836	0.995987	0.997112
ENSG00000056661	0.986388	0.986505	0.993171	0.991378	0.989254	0.986079	0.991496	0.987734
ENSG00000056736	0.992303	0.991783	0.996597	0.995011	0.996791	0.996473	0.996109	0.995568
ENSG00000056972	0.998407	0.998175	0.999197	0.998581	0.998058	0.993398	0.99825	0.999004
ENSG00000057019	0.991955	0.992032	0.99639	0.995508	0.986019	0.984797	0.977197	0.974602
ENSG00000057252	0.998582	0.998044	0.999326	0.999175	0.997977	0.999214	0.996818	0.999002
ENSG00000057294	0.998891	0.999377	0.995504	0.99488	0.985805	0.985676	0.992462	0.991482
ENSG00000057468	0.991314	0.989324	0.980953	0.97606	0.974423	0.965465	0.990912	0.989114
ENSG00000057593	0.993662	0.992294	0.994875	0.989327	0.994167	0.993498	0.995572	0.990933
ENSG00000057608	0.997361	0.995312	0.999149	0.998764	0.997324	0.998469	0.996134	0.998795
ENSG00000057657	0.998921	0.998482	0.998416	0.997866	0.997086	0.997257	0.998382	0.998984
ENSG00000057663	0.999085	0.997557	0.996225	0.9929	0.998565	0.997891	0.998878	0.998786
ENSG00000057704	0.988695	0.979281	0.992039	0.976943	0.994949	0.988105	0.992316	0.97884
ENSG00000057757	0.995144	0.980124	0.995333	0.994802	0.997852	0.994595	0.995989	0.986387
ENSG00000057935	0.998781	0.99905	0.998281	0.99891	0.996817	0.98813	0.999222	0.998226
ENSG00000058056	0.998458	0.999123	0.99534	0.997153	0.998449	0.998226	0.997519	0.996048
ENSG00000058063	0.998507	0.995739	0.999017	0.998233	0.999198	0.998989	0.997412	0.996978
ENSG00000058091	0.999007	0.988066	0.998945	0.979941	0.999117	0.993783	0.999292	0.983972
ENSG00000058262	0.997614	0.995893	0.999268	0.998123	0.995519	0.993681	0.998819	0.998815
ENSG00000058272	0.997463	0.992621	0.998066	0.99835	0.998408	0.998926	0.994555	0.988798
ENSG00000058335	0.992812	0.984425	0.995412	0.964987	0.989958	0.989077	0.985567	0.974939
ENSG00000058453	0.999567	0.998844	0.998022	0.998522	0.991187	0.990993	0.999007	0.998789
ENSG00000058600	0.99562	0.996551	0.998074	0.998752	0.996279	0.996286	0.997963	0.998139
ENSG00000058668	0.999227	0.999344	0.997814	0.99726	0.99771	0.998841	0.998627	0.998472
ENSG00000058673	0.999499	0.996446	0.998183	0.997123	0.998401	0.999708	0.992239	0.981333
ENSG00000058729	0.999359	0.999159	0.982489	0.975678	0.99459	0.990932	0.995439	0.99712
ENSG00000058799	0.997933	0.996507	0.998583	0.998288	0.998971	0.996878	0.998105	0.996604
ENSG00000058804	0.997336	0.998044	0.998528	0.998509	0.998354	0.997767	0.997518	0.997043
ENSG00000058866	0.997719	0.996703	0.996921	0.998688	0.998634	0.994337	0.997048	0.992502
ENSG00000059122	0.989401	0.987381	0.982921	0.977866	0.998386	0.997946	0.987262	0.986456
ENSG00000059145	0.999105	0.999149	0.998673	0.997371	0.998934	0.999253	0.990134	0.989576
ENSG00000059377	0.994605	0.988657	0.998237	0.997728	0.995584	0.988555	0.997037	0.990916
ENSG00000059378	0.948393	0.925007	0.959057	0.937565	0.926277	0.905364	0.9682	0.941467
ENSG00000059573	0.995182	0.996329	0.99951	0.998675	0.979438	0.980861	0.993389	0.994355
ENSG00000059588	0.999272	0.999008	0.99515	0.995857	0.9992	0.998908	0.998482	0.998602
ENSG00000059691	0.998751	0.99944	0.992746	0.994821	0.997974	0.997031	0.998145	0.99775
ENSG00000059728	0.970858	0.949011	0.985791	0.957339	0.994849	0.985634	0.975628	0.951656
ENSG00000059758	0.995927	0.994469	0.996858	0.997486	0.999191	0.999208	0.995478	0.988933
ENSG00000059769	0.998751	0.995954	0.989134	0.989517	0.98326	0.978759	0.997979	0.998009
ENSG00000059804	0.997012	0.995742	0.982078	0.989119	0.993401	0.991266	0.991881	0.994047
ENSG00000059915	0.996363	0.998139	0.996093	0.995698	0.990348	0.991411	0.973405	0.993261
ENSG00000060069	0.998356	0.996136	0.970653	0.983054	0.999272	0.999115	0.998664	0.998175
ENSG00000060138	0.998559	0.997789	0.995783	0.992329	0.99744	0.996325	0.998126	0.993682
ENSG00000060140	0.994988	0.997861	0.997303	0.997813	0.989809	0.992557	0.997526	0.997566
ENSG00000060237	0.996499	0.99595	0.99623	0.997207	0.998988	0.998704	0.998909	0.997446
ENSG00000060339	0.996949	0.995122	0.99727	0.998047	0.999112	0.999276	0.997335	0.993776
ENSG00000060491	0.997736	0.994347	0.997336	0.988466	0.997249	0.992852	0.999176	0.993161
ENSG00000060558	0.999323	0.999192	0.998592	0.993796	0.993911	0.98877	0.998318	0.999088
ENSG00000060566	0.995549	0.990917	0.991936	0.984326	0.993239	0.988761	0.99743	0.995442
ENSG00000060642	0.994282	0.994265	0.995978	0.997141	0.995868	0.995192	0.993952	0.994831
ENSG00000060656	0.995272	0.995313	0.993886	0.992247	0.990681	0.989643	0.995442	0.995463
ENSG00000060688	0.996505	0.99538	0.99808	0.99759	0.998097	0.995892	0.995087	0.986644
ENSG00000060709	0.938861	0.914105	0.958046	0.932277	0.946694	0.935911	0.954057	0.923033
ENSG00000060749	0.997633	0.999	0.998258	0.998391	0.992951	0.991943	0.998083	0.998891
ENSG00000060762	0.997618	0.997197	0.999133	0.998462	0.998742	0.999456	0.998007	0.998591
ENSG00000060971	0.998936	0.998819	0.997417	0.992778	0.998583	0.998706	0.991343	0.995247
ENSG00000060982	0.998461	0.998992	0.997903	0.998333	0.998459	0.997454	0.998416	0.998523
ENSG00000061273	0.997594	0.997699	0.998306	0.998941	0.99872	0.998903	0.999302	0.99926
ENSG00000061337	0.996735	0.996663	0.99474	0.995998	0.992616	0.99105	0.99664	0.995879
ENSG00000061656	0.980081	0.979982	0.981088	0.983366	0.985532	0.985795	0.985838	0.98855
ENSG00000061676	0.997555	0.996736	0.998232	0.997643	0.982127	0.982218	0.99426	0.993972
ENSG00000061794	0.998546	0.9977	0.997602	0.998739	0.998494	0.997807	0.999259	0.998841
ENSG00000061918	0.994039	0.996662	0.997508	0.997261	0.994772	0.994776	0.998728	0.999061
ENSG00000061936	0.998124	0.995928	0.999251	0.999329	0.995376	0.995525	0.996836	0.994489
ENSG00000061938	0.99103	0.984002	0.997986	0.996647	0.983975	0.985916	0.995672	0.991489
ENSG00000061987	0.997958	0.996552	0.995622	0.996988	0.99883	0.999345	0.996957	0.990967
ENSG00000062194	0.994335	0.991284	0.975726	0.974798	0.999502	0.999416	0.998112	0.995327
ENSG00000062282	0.973952	0.955848	0.991309	0.972655	0.996302	0.99209	0.981494	0.968353
ENSG00000062370	0.994647	0.99231	0.993302	0.991278	0.997226	0.996105	0.990794	0.989642
ENSG00000062485	0.997949	0.997566	0.997575	0.997727	0.999302	0.998128	0.999137	0.99713
ENSG00000062524	0.998984	0.999586	0.993878	0.999252	0.994991	0.994877	0.999229	0.999094
ENSG00000062582	0.99777	0.99298	0.997786	0.998515	0.998777	0.998602	0.996035	0.988375
ENSG00000062598	0.996495	0.9965	0.997058	0.996174	0.997323	0.997422	0.998886	0.998512
ENSG00000062650	0.99776	0.9946	0.997347	0.997601	0.999578	0.999465	0.998771	0.997272
ENSG00000062716	0.996036	0.987123	0.996258	0.98433	0.997467	0.986829	0.996369	0.987587
ENSG00000062725	0.998243	0.996953	0.99646	0.995708	0.9993	0.998376	0.998553	0.997016
ENSG00000062822	0.996338	0.994842	0.997969	0.997501	0.997542	0.998387	0.995519	0.995601
ENSG00000063015	0.986116	0.983914	0.986933	0.985152	0.99567	0.994563	0.979515	0.974648
ENSG00000063046	0.997477	0.996712	0.998486	0.998835	0.990677	0.985407	0.997618	0.996038
ENSG00000063127	0.999345	0.999148	0.997818	0.999232	0.993896	0.994982	0.998379	0.998485
ENSG00000063169	0.99965	0.999214	0.99787	0.998929	0.998378	0.997813	0.998234	0.997692
ENSG00000063176	0.996692	0.996222	0.999186	0.997637	0.997962	0.997849	0.997127	0.993827
ENSG00000063177	0.998066	0.991785	0.998698	0.997153	0.995672	0.991337	0.992168	0.987141
ENSG00000063180	0.999206	0.999016	0.996989	0.997311	0.996192	0.993338	0.998758	0.997914
ENSG00000063241	0.997923	0.995748	0.997711	0.996226	0.996431	0.997471	0.991318	0.98778
ENSG00000063244	0.99819	0.994812	0.997902	0.99864	0.997463	0.996674	0.998362	0.996527
ENSG00000063245	0.998649	0.997988	0.999136	0.998896	0.998157	0.997531	0.996606	0.994971
ENSG00000063322	0.998947	0.998365	0.993116	0.993646	0.996818	0.995502	0.999067	0.998984
ENSG00000063438	0.984322	0.982512	0.987073	0.981115	0.978442	0.977412	0.973086	0.965966
ENSG00000063587	0.998574	0.998807	0.998464	0.998195	0.999363	0.998134	0.998043	0.997202
ENSG00000063601	0.999392	0.999369	0.998689	0.999423	0.999165	0.999125	0.994643	0.994055
ENSG00000063660	0.992973	0.993733	0.997921	0.997327	0.989213	0.988452	0.991184	0.991641
ENSG00000063761	0.938101	0.948752	0.942914	0.945799	0.959548	0.956724	0.945235	0.951186
ENSG00000063854	0.991141	0.987902	0.993764	0.987464	0.995101	0.994174	0.993606	0.985371
ENSG00000063978	0.997637	0.997149	0.999296	0.998907	0.999102	0.998923	0.999125	0.997213
ENSG00000064012	0.99771	0.99645	0.998057	0.994558	0.997973	0.997001	0.998335	0.996567
ENSG00000064042	0.991284	0.989303	0.994231	0.990918	0.987202	0.986985	0.993978	0.992787
ENSG00000064102	0.999133	0.999317	0.997939	0.998088	0.996457	0.996634	0.997933	0.998464
ENSG00000064115	0.989508	0.991551	0.985514	0.988592	0.998475	0.998855	0.995419	0.993817
ENSG00000064199	0.98557	0.984149	0.983509	0.980487	0.992246	0.990311	0.988137	0.988033
ENSG00000064201	0.998519	0.999463	0.999061	0.99829	0.999229	0.999068	0.998921	0.999375
ENSG00000064225	0.999005	0.998634	0.998887	0.997263	0.997599	0.997391	0.997455	0.997521
ENSG00000064270	0.993754	0.994642	0.998102	0.997522	0.989665	0.989353	0.995233	0.995092
ENSG00000064300	0.990049	0.991267	0.98947	0.990443	0.989416	0.988743	0.994118	0.99352
ENSG00000064309	0.988952	0.987918	0.991114	0.992201	0.984764	0.983319	0.992166	0.988793
ENSG00000064313	0.998556	0.991856	0.996847	0.994037	0.997773	0.994682	0.995714	0.983882
ENSG00000064393	0.999427	0.999147	0.999118	0.99708	0.998458	0.998409	0.998892	0.99893
ENSG00000064419	0.990316	0.963547	0.996641	0.986538	0.99263	0.984496	0.988119	0.981172
ENSG00000064489	0.989822	0.986895	0.994269	0.98974	0.990936	0.986205	0.989834	0.986065
ENSG00000064490	0.998586	0.996153	0.998167	0.99267	0.997757	0.998476	0.99277	0.986896
ENSG00000064545	0.999196	0.99447	0.998647	0.997741	0.995035	0.996335	0.998091	0.990028
ENSG00000064547	0.997918	0.997297	0.998754	0.995305	0.997782	0.99512	0.997904	0.997771
ENSG00000064601	0.998705	0.997617	0.993178	0.992518	0.997696	0.995975	0.998519	0.999125
ENSG00000064607	0.988519	0.964248	0.994118	0.983115	0.998126	0.997276	0.986178	0.969767
ENSG00000064651	0.997461	0.997458	0.996613	0.996591	0.973117	0.971111	0.997686	0.997791
ENSG00000064652	0.994696	0.996281	0.99231	0.994054	0.99043	0.988337	0.990716	0.993815
ENSG00000064655	0.991209	0.980548	0.994009	0.981977	0.992368	0.983643	0.989012	0.968371
ENSG00000064666	0.9938	0.987672	0.990972	0.99514	0.997871	0.997938	0.985863	0.984677
ENSG00000064687	0.965893	0.961393	0.936284	0.943225	0.961174	0.96522	0.947481	0.948962
ENSG00000064703	0.998759	0.998906	0.997327	0.998077	0.997112	0.997241	0.997618	0.996865
ENSG00000064726	0.996351	0.995101	0.998603	0.998514	0.998382	0.99887	0.997874	0.998125
ENSG00000064763	0.999155	0.996972	0.999055	0.998926	0.998925	0.997503	0.998788	0.997079
ENSG00000064787	0.992765	0.991414	0.992544	0.990213	0.983658	0.978154	0.995952	0.993374
ENSG00000064886	0.989015	0.990431	0.992394	0.996218	0.997039	0.998475	0.988213	0.986429
ENSG00000064932	0.99717	0.984953	0.998308	0.996159	0.998426	0.995185	0.993097	0.983656
ENSG00000064933	0.999341	0.998971	0.996277	0.998802	0.993018	0.990467	0.998772	0.99801
ENSG00000064961	0.999625	0.997997	0.997533	0.997128	0.998028	0.997907	0.997958	0.99192
ENSG00000064989	0.989905	0.988928	0.992763	0.992696	0.989729	0.988954	0.989259	0.986469
ENSG00000064995	0.998055	0.992514	0.996462	0.995461	0.998794	0.997544	0.997852	0.99494
ENSG00000064999	0.998855	0.998258	0.99808	0.995936	0.998437	0.996758	0.998175	0.996043
ENSG00000065000	0.99458	0.99123	0.998504	0.99799	0.999293	0.998662	0.999087	0.99703
ENSG00000065029	0.998089	0.997806	0.994929	0.996821	0.999007	0.998019	0.998172	0.997692
ENSG00000065054	0.99723	0.997164	0.997506	0.998485	0.998365	0.998264	0.997838	0.998293
ENSG00000065057	0.998011	0.995463	0.992067	0.994856	0.997293	0.996931	0.997105	0.991564
ENSG00000065060	0.99846	0.999064	0.998988	0.998457	0.99859	0.998886	0.999112	0.998537
ENSG00000065135	0.999577	0.99734	0.984085	0.989974	0.998747	0.998211	0.996481	0.997176
ENSG00000065150	0.997902	0.998158	0.998543	0.997318	0.996921	0.997039	0.999152	0.998225
ENSG00000065154	0.997102	0.997357	0.998974	0.998959	0.99793	0.99795	0.998429	0.999283
ENSG00000065183	0.998001	0.996814	0.997577	0.997231	0.998162	0.996423	0.998779	0.999436
ENSG00000065243	0.998626	0.996106	0.997409	0.995891	0.999213	0.999086	0.997367	0.986189
ENSG00000065268	0.997466	0.998183	0.998642	0.997427	0.996815	0.998491	0.994492	0.993167
ENSG00000065308	0.999653	0.998057	0.997798	0.998432	0.998353	0.996593	0.999137	0.999012
ENSG00000065320	0.989549	0.98784	0.986354	0.983204	0.996148	0.994275	0.989936	0.98632
ENSG00000065328	0.979434	0.99346	0.986553	0.996236	0.985353	0.993916	0.976485	0.988817
ENSG00000065357	0.997669	0.998794	0.999126	0.998282	0.997604	0.992555	0.998639	0.999064
ENSG00000065361	0.987903	0.990033	0.988206	0.989981	0.990976	0.988739	0.991125	0.990578
ENSG00000065413	0.998538	0.998082	0.998379	0.998314	0.996641	0.997061	0.996163	0.988462
ENSG00000065427	0.99411	0.984751	0.983869	0.985771	0.998717	0.996908	0.988412	0.980013
ENSG00000065457	0.999272	0.999256	0.998718	0.998038	0.998993	0.999085	0.998993	0.998761
ENSG00000065485	0.996263	0.997239	0.997337	0.996895	0.995821	0.993543	0.997844	0.998048
ENSG00000065491	0.991493	0.989307	0.996942	0.994576	0.998219	0.996686	0.994486	0.992584
ENSG00000065518	0.998844	0.997438	0.998828	0.998465	0.993489	0.989792	0.996269	0.99098
ENSG00000065526	0.997813	0.997506	0.998739	0.998355	0.99901	0.998798	0.999057	0.997811
ENSG00000065534	0.997563	0.997819	0.998893	0.999201	0.998304	0.998466	0.99817	0.997945
ENSG00000065548	0.991657	0.99267	0.994987	0.990203	0.998308	0.997944	0.998416	0.998959
ENSG00000065559	0.9984	0.996507	0.997022	0.990513	0.998374	0.995448	0.998192	0.986705
ENSG00000065600	0.990869	0.991212	0.995135	0.992183	0.991099	0.992401	0.996148	0.996177
ENSG00000065613	0.996091	0.992694	0.998875	0.998206	0.999214	0.997918	0.99881	0.99801
ENSG00000065615	0.999248	0.998046	0.998501	0.990598	0.997933	0.997867	0.998805	0.996815
ENSG00000065618	0.999391	0.998958	0.998608	0.99691	0.997952	0.998069	0.997936	0.996869
ENSG00000065621	0.990509	0.989256	0.986989	0.984936	0.983511	0.980435	0.986287	0.983218
ENSG00000065665	0.997235	0.997845	0.998592	0.998731	0.994974	0.995314	0.997052	0.996399
ENSG00000065675	0.99946	0.995667	0.99869	0.994652	0.996411	0.98139	0.994185	0.996324
ENSG00000065717	0.998483	0.998034	0.998688	0.998656	0.999016	0.986452	0.997468	0.995586
ENSG00000065802	0.998751	0.999363	0.997448	0.997485	0.997355	0.991481	0.998322	0.997815
ENSG00000065809	0.998164	0.998274	0.998706	0.99901	0.998821	0.999079	0.999285	0.998793
ENSG00000065833	0.995298	0.996033	0.995061	0.996132	0.990497	0.99052	0.997333	0.996304
ENSG00000065882	0.999024	0.99344	0.997765	0.998472	0.996661	0.990351	0.997937	0.996275
ENSG00000065883	0.999131	0.998346	0.997408	0.997083	0.998829	0.997542	0.997417	0.995511
ENSG00000065911	0.998538	0.998282	0.998624	0.996925	0.997994	0.998302	0.997757	0.998321
ENSG00000065923	0.994572	0.995767	0.996103	0.992536	0.994461	0.995434	0.993143	0.991066
ENSG00000065970	0.998971	0.996875	0.99856	0.998286	0.996933	0.997379	0.99847	0.997865
ENSG00000065978	0.996843	0.99391	0.993116	0.992675	0.988141	0.98721	0.993699	0.990277
ENSG00000065989	0.991701	0.99713	0.995201	0.998409	0.994016	0.997657	0.987522	0.998416
ENSG00000066027	0.996101	0.995183	0.999056	0.999081	0.998385	0.998699	0.993062	0.993784
ENSG00000066032	0.977033	0.9708	0.969171	0.95418	0.973834	0.966594	0.980379	0.96949
ENSG00000066044	0.99909	0.998111	0.998764	0.996452	0.999317	0.998265	0.997089	0.995958
ENSG00000066056	0.994065	0.996038	0.995667	0.994655	0.988744	0.986408	0.996409	0.996762
ENSG00000066084	0.999203	0.998443	0.997035	0.999127	0.994612	0.993254	0.992921	0.99088
ENSG00000066117	0.997939	0.998156	0.998515	0.998528	0.997991	0.998605	0.998276	0.995892
ENSG00000066135	0.997827	0.993395	0.998946	0.999064	0.998595	0.997564	0.99806	0.995908
ENSG00000066136	0.996901	0.991741	0.999018	0.998354	0.998842	0.995698	0.996537	0.996297
ENSG00000066185	0.987002	0.986068	0.982404	0.980915	0.988385	0.987409	0.989211	0.98865
ENSG00000066230	0.996095	0.996325	0.993813	0.995029	0.994738	0.994897	0.996937	0.995778
ENSG00000066279	0.98223	0.99426	0.977901	0.99262	0.992303	0.998123	0.987535	0.994749
ENSG00000066294	0.998375	0.99969	0.998901	0.998724	0.998396	0.996633	0.997711	0.997197
ENSG00000066322	0.999649	0.99903	0.998892	0.99779	0.996964	0.998246	0.994817	0.993962
ENSG00000066336	0.985738	0.971767	0.998399	0.993562	0.994668	0.99075	0.985809	0.973781
ENSG00000066379	0.999	0.992977	0.999266	0.996113	0.998755	0.998482	0.998784	0.993427
ENSG00000066382	0.99192	0.992006	0.995668	0.99476	0.994437	0.993957	0.996937	0.996472
ENSG00000066422	0.997962	0.993997	0.995597	0.996051	0.998664	0.998845	0.996457	0.992936
ENSG00000066427	0.998429	0.996535	0.998059	0.996859	0.998391	0.998525	0.993424	0.990537
ENSG00000066455	0.998146	0.995455	0.998425	0.998899	0.997808	0.998227	0.996574	0.99777
ENSG00000066468	0.993322	0.993017	0.995402	0.994839	0.991611	0.992263	0.988608	0.987531
ENSG00000066557	0.998926	0.997305	0.996488	0.993472	0.989919	0.986274	0.996652	0.995836
ENSG00000066583	0.997504	0.997626	0.998595	0.998437	0.997087	0.996985	0.999611	0.999169
ENSG00000066651	0.998275	0.997843	0.997481	0.996921	0.987506	0.985811	0.997222	0.99736
ENSG00000066654	0.99806	0.996966	0.994556	0.996888	0.99837	0.997964	0.992698	0.986666
ENSG00000066697	0.997027	0.997941	0.997389	0.996592	0.995467	0.993074	0.999397	0.998388
ENSG00000066735	0.988269	0.989613	0.987685	0.990764	0.993861	0.993236	0.995774	0.994909
ENSG00000066739	0.998824	0.999098	0.997614	0.999052	0.997762	0.998322	0.996339	0.992471
ENSG00000066777	0.999047	0.998527	0.998947	0.999308	0.998865	0.998895	0.998175	0.997724
ENSG00000066827	0.80249	0.809311	0.788727	0.798858	0.88521	0.89178	0.739259	0.729245
ENSG00000066855	0.999161	0.998979	0.996623	0.995033	0.992967	0.993623	0.995776	0.99402
ENSG00000066923	0.996056	0.992831	0.996693	0.997383	0.995838	0.995633	0.997557	0.9952
ENSG00000066926	0.96731	0.957559	0.975568	0.959153	0.985152	0.975007	0.983143	0.966668
ENSG00000066933	0.998858	0.999148	0.998438	0.998479	0.99469	0.995991	0.996796	0.994036
ENSG00000067048	0.968896	0.967196	0.912936	0.914612	0.970443	0.967623	0.955097	0.955555
ENSG00000067057	0.998998	0.99891	0.998394	0.998178	0.999478	0.998683	0.996944	0.99545
ENSG00000067064	0.996381	0.995933	0.995822	0.996369	0.997359	0.997607	0.998719	0.99857
ENSG00000067066	0.972232	0.964841	0.969059	0.960082	0.979966	0.964238	0.983265	0.979745
ENSG00000067082	0.998472	0.996719	0.998823	0.999077	0.997487	0.995296	0.998632	0.991677
ENSG00000067113	0.994761	0.996629	0.995612	0.994147	0.996341	0.995263	0.996272	0.996607
ENSG00000067141	0.996724	0.998061	0.996202	0.993382	0.996985	0.997333	0.995967	0.997695
ENSG00000067167	0.996559	0.990802	0.996735	0.98222	0.998994	0.997363	0.995575	0.983519
ENSG00000067177	0.990582	0.988842	0.992755	0.987336	0.985719	0.983904	0.988021	0.979743
ENSG00000067182	0.991874	0.978468	0.996405	0.991174	0.99888	0.994534	0.987714	0.977632
ENSG00000067191	0.988577	0.988868	0.99946	0.999049	0.998012	0.996732	0.997604	0.998956
ENSG00000067208	0.998694	0.998555	0.999327	0.998502	0.998009	0.997905	0.997857	0.996934
ENSG00000067221	0.999599	0.992622	0.998507	0.995825	0.998153	0.997572	0.998612	0.997391
ENSG00000067225	0.995619	0.993662	0.996617	0.995147	0.991647	0.990965	0.999118	0.999219
ENSG00000067248	0.999237	0.99914	0.997681	0.999203	0.99244	0.990115	0.998112	0.99908
ENSG00000067334	0.998116	0.998219	0.983964	0.971806	0.994271	0.994709	0.997417	0.998894
ENSG00000067365	0.994066	0.993988	0.993322	0.994642	0.99431	0.995115	0.998821	0.998068
ENSG00000067369	0.997597	0.996861	0.998875	0.999208	0.997203	0.996814	0.997937	0.998206
ENSG00000067445	0.993326	0.991947	0.991504	0.99296	0.982695	0.984083	0.993525	0.990968
ENSG00000067533	0.99886	0.998348	0.996393	0.997034	0.998306	0.997742	0.998674	0.999133
ENSG00000067560	0.996312	0.991075	0.996635	0.996186	0.998232	0.996541	0.997892	0.994688
ENSG00000067596	0.991806	0.987838	0.999425	0.998649	0.998373	0.997289	0.992293	0.991717
ENSG00000067601	0.990552	0.990373	0.975888	0.977259	0.980201	0.978553	0.995631	0.994571
ENSG00000067606	0.998579	0.997009	0.999194	0.999149	0.996014	0.993177	0.996028	0.995025
ENSG00000067646	0.985433	0.98103	0.97961	0.978105	0.976384	0.973813	0.965887	0.95891
ENSG00000067704	0.988346	0.980327	0.998613	0.997879	0.996844	0.995867	0.997648	0.994184
ENSG00000067715	0.989058	0.983109	0.994445	0.985243	0.984491	0.978283	0.995893	0.988336
ENSG00000067798	0.999179	0.99852	0.994839	0.994853	0.996086	0.994617	0.995572	0.993504
ENSG00000067829	0.999236	0.998514	0.996726	0.994474	0.997045	0.996199	0.996513	0.993571
ENSG00000067836	0.997367	0.998039	0.998032	0.997287	0.997357	0.997396	0.99691	0.997209
ENSG00000067840	0.987934	0.998993	0.984081	0.996519	0.98953	0.993454	0.9884	0.992841
ENSG00000067900	0.997454	0.991439	0.996434	0.996894	0.999312	0.999267	0.994843	0.989001
ENSG00000067955	0.995953	0.990756	0.997472	0.998039	0.997881	0.9988	0.995476	0.996717
ENSG00000067992	0.997858	0.994297	0.998323	0.998525	0.998224	0.995243	0.999073	0.996945
ENSG00000068001	0.999397	0.998968	0.996495	0.999002	0.998213	0.998153	0.9965	0.995919
ENSG00000068024	0.999492	0.999233	0.998781	0.997701	0.997854	0.995417	0.99518	0.995696
ENSG00000068028	0.998774	0.998656	0.997703	0.999226	0.998482	0.998611	0.997736	0.998903
ENSG00000068079	0.973722	0.961509	0.980595	0.967787	0.969382	0.959184	0.982833	0.965216
ENSG00000068097	0.994412	0.994751	0.99679	0.997148	0.992595	0.994254	0.992974	0.993624
ENSG00000068120	0.997115	0.996942	0.988197	0.99046	0.981879	0.98445	0.998533	0.999469
ENSG00000068137	0.986023	0.983802	0.992871	0.990406	0.98449	0.983405	0.996408	0.995743
ENSG00000068305	0.998961	0.995849	0.996802	0.997315	0.99657	0.991296	0.993052	0.990495
ENSG00000068308	0.999676	0.998641	0.998865	0.99828	0.998897	0.997722	0.998724	0.997943
ENSG00000068323	0.992414	0.981577	0.998432	0.992677	0.99833	0.991811	0.995893	0.989884
ENSG00000068354	0.975192	0.980287	0.999274	0.996485	0.997941	0.99846	0.998431	0.997727
ENSG00000068366	0.99703	0.993068	0.998984	0.999007	0.99836	0.997461	0.994542	0.988553
ENSG00000068383	0.994286	0.984615	0.998117	0.992573	0.995456	0.994142	0.993963	0.987219
ENSG00000068394	0.999431	0.998575	0.999295	0.998595	0.997328	0.996866	0.998671	0.996826
ENSG00000068400	0.997017	0.992348	0.997258	0.996136	0.998811	0.99853	0.99912	0.996193
ENSG00000068438	0.99809	0.995941	0.99917	0.998301	0.997958	0.996621	0.999172	0.996025
ENSG00000068489	0.997026	0.996229	0.999163	0.996718	0.997877	0.997416	0.9953	0.995488
ENSG00000068615	0.990806	0.987042	0.991716	0.983233	0.974314	0.9684	0.990928	0.987876
ENSG00000068650	0.999433	0.996036	0.999117	0.998081	0.999077	0.998366	0.997383	0.993486
ENSG00000068654	0.998305	0.996635	0.998463	0.999336	0.996799	0.997115	0.999103	0.999156
ENSG00000068697	0.999145	0.99652	0.998839	0.997962	0.995326	0.996614	0.993998	0.996409
ENSG00000068724	0.998018	0.99854	0.994431	0.990169	0.994321	0.986721	0.99803	0.998607
ENSG00000068745	0.999368	0.999112	0.998532	0.997846	0.999328	0.997074	0.999117	0.99575
ENSG00000068784	0.998045	0.992091	0.998309	0.995541	0.997341	0.995958	0.999029	0.998035
ENSG00000068793	0.988737	0.986818	0.997415	0.993936	0.976706	0.973403	0.999582	0.998443
ENSG00000068796	0.998902	0.998094	0.998455	0.997979	0.998969	0.998834	0.997384	0.995274
ENSG00000068831	0.995857	0.9982	0.999027	0.999295	0.998332	0.997619	0.997434	0.9977
ENSG00000068878	0.995699	0.996927	0.999134	0.999283	0.997812	0.993481	0.993947	0.996575
ENSG00000068885	0.995724	0.994853	0.995516	0.994589	0.990082	0.984586	0.995828	0.99616
ENSG00000068903	0.997738	0.994417	0.998622	0.998781	0.998341	0.999701	0.998442	0.999168
ENSG00000068912	0.996495	0.993393	0.998775	0.998897	0.999302	0.99867	0.998693	0.999067
ENSG00000068971	0.995709	0.99669	0.998428	0.998951	0.99727	0.994857	0.993678	0.988059
ENSG00000068976	0.993157	0.993401	0.995849	0.996577	0.998541	0.998365	0.99553	0.997087
ENSG00000069020	0.994399	0.994097	0.997227	0.997007	0.997774	0.997665	0.993713	0.992459
ENSG00000069188	0.82191	0.854788	0.888002	0.916676	0.858364	0.880862	0.89351	0.918695
ENSG00000069248	0.992998	0.987768	0.994904	0.993227	0.995768	0.994861	0.998328	0.997579
ENSG00000069275	0.999135	0.99892	0.998664	0.999265	0.999383	0.997726	0.996692	0.997651
ENSG00000069329	0.998309	0.994803	0.997528	0.997981	0.998168	0.995832	0.999319	0.997706
ENSG00000069345	0.998873	0.999044	0.995845	0.994054	0.999082	0.999328	0.998674	0.999324
ENSG00000069399	0.999172	0.995906	0.996354	0.99206	0.999143	0.996158	0.992987	0.993618
ENSG00000069424	0.970902	0.976141	0.985108	0.984655	0.984999	0.984068	0.957571	0.972106
ENSG00000069493	0.997497	0.996796	0.996554	0.997787	0.998901	0.998108	0.998508	0.998602
ENSG00000069509	0.999438	0.999408	0.998647	0.997877	0.997984	0.997123	0.998709	0.998493
ENSG00000069535	0.995878	0.994625	0.997099	0.991858	0.996521	0.993974	0.996934	0.994099
ENSG00000069667	0.999579	0.998129	0.997886	0.997939	0.999351	0.998801	0.998814	0.99684
ENSG00000069696	0.981504	0.980428	0.990902	0.991246	0.981402	0.979466	0.986511	0.983668
ENSG00000069702	0.998708	0.999585	0.997173	0.999044	0.998762	0.99932	0.99929	0.996994
ENSG00000069712	0.990049	0.988427	0.995049	0.993903	0.9889	0.987565	0.994965	0.992742
ENSG00000069764	0.99309	0.988449	0.994023	0.98894	0.993937	0.990702	0.993838	0.989854
ENSG00000069849	0.997877	0.997853	0.995809	0.996586	0.996457	0.995113	0.997878	0.999185
ENSG00000069869	0.99276	0.993438	0.998742	0.999049	0.988481	0.988441	0.997429	0.994147
ENSG00000069943	0.999368	0.999305	0.99492	0.997959	0.997791	0.996999	0.997969	0.994087
ENSG00000069956	0.99595	0.990803	0.997582	0.994695	0.991518	0.990099	0.997499	0.993063
ENSG00000069966	0.99927	0.999272	0.998618	0.998482	0.99769	0.997021	0.998875	0.998646
ENSG00000069974	0.999326	0.997978	0.998718	0.997158	0.998578	0.996172	0.998894	0.998844
ENSG00000069998	0.999407	0.997459	0.998567	0.9989	0.996139	0.995516	0.998989	0.997524
ENSG00000070010	0.99845	0.997646	0.99869	0.998033	0.999094	0.999151	0.999273	0.998041
ENSG00000070018	0.989735	0.993063	0.991928	0.995436	0.990715	0.991818	0.991025	0.995027
ENSG00000070019	0.994432	0.992567	0.983844	0.985941	0.987346	0.985538	0.995601	0.994614
ENSG00000070031	0.989334	0.990088	0.991616	0.991059	0.983065	0.981506	0.986321	0.985788
ENSG00000070047	0.996963	0.993729	0.998619	0.998605	0.997613	0.997419	0.997058	0.99474
ENSG00000070061	0.994625	0.992664	0.999387	0.998986	0.997281	0.998423	0.996595	0.996406
ENSG00000070081	0.998713	0.99918	0.998478	0.99856	0.998239	0.997274	0.998615	0.998324
ENSG00000070087	0.995083	0.996562	0.997116	0.994853	0.987816	0.989044	0.995955	0.996754
ENSG00000070159	0.98618	0.976602	0.990964	0.977956	0.98089	0.977377	0.992225	0.985415
ENSG00000070182	0.998211	0.998848	0.998974	0.998298	0.988784	0.981001	0.992955	0.994833
ENSG00000070190	0.998763	0.997005	0.996857	0.996887	0.995409	0.982703	0.997471	0.997593
ENSG00000070214	0.998855	0.998491	0.998705	0.998157	0.999336	0.998986	0.999162	0.999045
ENSG00000070269	0.999238	0.998591	0.998747	0.998661	0.998619	0.997674	0.997881	0.998146
ENSG00000070366	0.997374	0.99774	0.998324	0.998405	0.998546	0.996974	0.998028	0.997213
ENSG00000070367	0.997912	0.996549	0.996731	0.99306	0.998423	0.998264	0.994457	0.986358
ENSG00000070371	0.998862	0.999339	0.999003	0.999114	0.999192	0.998774	0.99897	0.997904
ENSG00000070388	0.99032	0.987915	0.986622	0.986953	0.987412	0.982388	0.99528	0.992922
ENSG00000070404	0.99918	0.999349	0.996737	0.991078	0.997646	0.996864	0.998915	0.998362
ENSG00000070413	0.996564	0.990051	0.998122	0.997834	0.996249	0.996585	0.991127	0.988128
ENSG00000070423	0.998795	0.999339	0.999078	0.998866	0.997203	0.996946	0.994155	0.994434
ENSG00000070444	0.998858	0.995053	0.999072	0.998978	0.998923	0.998282	0.964208	0.969805
ENSG00000070476	0.996925	0.995454	0.998983	0.998334	0.999175	0.998283	0.994596	0.994888
ENSG00000070495	0.99892	0.998086	0.998972	0.999255	0.997863	0.997781	0.998901	0.997755
ENSG00000070501	0.999363	0.998917	0.997993	0.996764	0.999027	0.997966	0.99711	0.994954
ENSG00000070526	0.966733	0.968586	0.987446	0.991594	0.975933	0.977228	0.964445	0.97142
ENSG00000070540	0.997299	0.994298	0.998967	0.99722	0.99846	0.996895	0.995847	0.997194
ENSG00000070610	0.999454	0.999019	0.999189	0.999278	0.999246	0.999049	0.997111	0.998552
ENSG00000070614	0.980705	0.984068	0.984785	0.993757	0.992065	0.990005	0.984766	0.982452
ENSG00000070669	0.999348	0.999541	0.998514	0.994768	0.999714	0.998443	0.999323	0.998745
ENSG00000070718	0.998425	0.999617	0.997911	0.999109	0.998018	0.996748	0.999012	0.998808
ENSG00000070729	0.995101	0.993807	0.994851	0.9929	0.992059	0.989776	0.996695	0.995984
ENSG00000070731	0.988123	0.980547	0.99479	0.984361	0.996685	0.991494	0.987041	0.979632
ENSG00000070756	0.999472	0.998345	0.998761	0.999257	0.996798	0.9965	0.999001	0.998757
ENSG00000070759	0.99891	0.995389	0.996475	0.997397	0.999371	0.998938	0.998237	0.996878
ENSG00000070761	0.999466	0.996287	0.999414	0.998165	0.997647	0.997784	0.998165	0.993029
ENSG00000070770	0.999024	0.998343	0.956759	0.967506	0.998461	0.997192	0.998062	0.998798
ENSG00000070785	0.999675	0.999542	0.994665	0.992494	0.997958	0.997733	0.998322	0.99737
ENSG00000070814	0.995992	0.993229	0.998524	0.998721	0.996779	0.99542	0.997664	0.999192
ENSG00000070831	0.998533	0.998893	0.998822	0.998744	0.997648	0.997594	0.999328	0.999303
ENSG00000070882	0.994321	0.996175	0.996031	0.998201	0.999014	0.998073	0.996677	0.995938
ENSG00000070915	0.994994	0.993488	0.995642	0.994058	0.991598	0.991242	0.989263	0.985902
ENSG00000070950	0.999104	0.999437	0.999238	0.999261	0.999449	0.999032	0.996775	0.997965
ENSG00000070961	0.998654	0.996974	0.998867	0.998659	0.999206	0.999423	0.998174	0.996671
ENSG00000070985	0.993235	0.991592	0.9878	0.987161	0.995341	0.99138	0.99483	0.994575
ENSG00000071051	0.998572	0.998386	0.99931	0.999222	0.998927	0.99938	0.99866	0.996015
ENSG00000071054	0.999064	0.994086	0.998579	0.999252	0.998457	0.993038	0.999413	0.99761
ENSG00000071073	0.997504	0.992543	0.995302	0.99458	0.999424	0.998674	0.998911	0.993778
ENSG00000071082	0.96047	0.956667	0.99796	0.996395	0.997372	0.997035	0.990268	0.988348
ENSG00000071127	0.994375	0.990061	0.999239	0.997622	0.995439	0.994136	0.998163	0.99763
ENSG00000071189	0.997658	0.9921	0.99906	0.997578	0.996062	0.996385	0.995039	0.985574
ENSG00000071205	0.999305	0.999063	0.997198	0.996219	0.998	0.997679	0.998917	0.998971
ENSG00000071242	0.997275	0.997036	0.999274	0.998687	0.998826	0.998342	0.998604	0.996272
ENSG00000071243	0.999244	0.99921	0.998334	0.998679	0.997904	0.997889	0.998443	0.996652
ENSG00000071246	0.982645	0.985602	0.990609	0.992858	0.996485	0.997161	0.986615	0.987394
ENSG00000071282	0.992386	0.992271	0.988746	0.98491	0.980578	0.977205	0.987141	0.985899
ENSG00000071462	0.998287	0.994101	0.997451	0.997582	0.999063	0.998838	0.991672	0.980379
ENSG00000071537	0.999002	0.996048	0.998976	0.997834	0.998841	0.999488	0.99748	0.99655
ENSG00000071539	0.983734	0.994165	0.982288	0.99309	0.977851	0.98851	0.981568	0.984848
ENSG00000071553	0.997067	0.995817	0.994476	0.993018	0.99749	0.996427	0.999083	0.997368
ENSG00000071564	0.997573	0.998734	0.999421	0.996165	0.998883	0.997076	0.987735	0.977678
ENSG00000071575	0.995934	0.993246	0.994897	0.997262	0.998066	0.989174	0.984464	0.993453
ENSG00000071626	0.998168	0.998141	0.998069	0.99855	0.996017	0.994078	0.998593	0.997115
ENSG00000071655	0.998652	0.988903	0.999129	0.990347	0.99922	0.998027	0.991525	0.97657
ENSG00000071794	0.998402	0.997211	0.996497	0.993891	0.988573	0.985894	0.996155	0.990357
ENSG00000071859	0.995301	0.99268	0.999638	0.996151	0.998912	0.999068	0.995382	0.987076
ENSG00000071889	0.998351	0.999041	0.998875	0.998981	0.998793	0.998508	0.991095	0.988416
ENSG00000071894	0.987279	0.987847	0.988187	0.987078	0.994442	0.995286	0.989569	0.987358
ENSG00000071909	0.996689	0.994888	0.995913	0.992932	0.996273	0.9914	0.996888	0.996092
ENSG00000071967	0.997027	0.997809	0.995163	0.997005	0.994099	0.993547	0.991455	0.993223
ENSG00000071994	0.999224	0.997459	0.996021	0.997152	0.996054	0.997485	0.998361	0.998959
ENSG00000072042	0.954564	0.961807	0.998543	0.997302	0.998279	0.999234	0.997909	0.997603
ENSG00000072062	0.995572	0.988372	0.998965	0.999134	0.999371	0.998014	0.996394	0.994011
ENSG00000072071	0.99644	0.994269	0.998013	0.999337	0.998581	0.996396	0.997783	0.99436
ENSG00000072110	0.98501	0.97275	0.997782	0.99739	0.997128	0.996168	0.990799	0.984711
ENSG00000072121	0.997565	0.985666	0.994271	0.99221	0.98451	0.983031	0.995106	0.985916
ENSG00000072134	0.999312	0.998493	0.999493	0.999358	0.994619	0.995278	0.999306	0.998752
ENSG00000072135	0.999094	0.99931	0.994372	0.99803	0.999179	0.999258	0.995449	0.997252
ENSG00000072163	0.987235	0.990121	0.950174	0.967709	0.981959	0.981997	0.985864	0.993097
ENSG00000072195	0.995188	0.995652	0.994728	0.998273	0.992854	0.993847	0.996794	0.99644
ENSG00000072201	0.993897	0.993386	0.992456	0.98761	0.989444	0.987208	0.996321	0.991608
ENSG00000072210	0.991879	0.992468	0.998098	0.998533	0.995789	0.994863	0.998957	0.998646
ENSG00000072274	0.997585	0.998232	0.997936	0.998458	0.998531	0.998811	0.994182	0.99641
ENSG00000072310	0.998311	0.998853	0.998729	0.998559	0.997805	0.996169	0.998023	0.999379
ENSG00000072364	0.999209	0.995935	0.999149	0.999183	0.998714	0.998675	0.997877	0.99314
ENSG00000072401	0.999605	0.999649	0.998461	0.996888	0.998787	0.999069	0.998461	0.99794
ENSG00000072415	0.998581	0.998087	0.997237	0.996179	0.994094	0.993757	0.995252	0.993968
ENSG00000072422	0.994227	0.991739	0.995174	0.996804	0.991894	0.992259	0.994824	0.994074
ENSG00000072501	0.995263	0.996421	0.999124	0.997949	0.998954	0.996946	0.997534	0.997512
ENSG00000072506	0.999377	0.9906	0.997909	0.997372	0.999289	0.997306	0.990815	0.980009
ENSG00000072518	0.994033	0.981477	0.999049	0.998806	0.997774	0.995642	0.997144	0.992721
ENSG00000072571	0.986846	0.994709	0.984582	0.992592	0.99542	0.998018	0.982392	0.990862
ENSG00000072609	0.997596	0.996311	0.997884	0.996948	0.99946	0.998639	0.997623	0.996649
ENSG00000072682	0.985866	0.983779	0.99377	0.991919	0.986506	0.98487	0.989924	0.987545
ENSG00000072694	0.987666	0.990334	0.990269	0.993684	0.99463	0.995737	0.99364	0.994431
ENSG00000072736	0.996447	0.993037	0.998525	0.998362	0.998075	0.997173	0.99465	0.992557
ENSG00000072756	0.998296	0.996861	0.997497	0.996903	0.994218	0.99341	0.998929	0.998642
ENSG00000072778	0.998497	0.999416	0.998109	0.998652	0.997153	0.997522	0.998853	0.997447
ENSG00000072786	0.996358	0.991122	0.998043	0.998527	0.998626	0.999054	0.998715	0.998209
ENSG00000072803	0.999104	0.998765	0.998071	0.998666	0.999242	0.999113	0.996433	0.993232
ENSG00000072818	0.998651	0.998771	0.998605	0.997896	0.9968	0.997376	0.997442	0.998936
ENSG00000072832	0.988801	0.987807	0.992076	0.989308	0.994315	0.993661	0.994499	0.9941
ENSG00000072840	0.981278	0.9792	0.995965	0.996907	0.988482	0.985066	0.996288	0.995729
ENSG00000072849	0.999448	0.998345	0.998389	0.998737	0.998201	0.998814	0.997388	0.99166
ENSG00000072858	0.999166	0.998316	0.99154	0.994224	0.998652	0.996797	0.998388	0.998728
ENSG00000072864	0.99624	0.991993	0.995486	0.99573	0.998696	0.997422	0.994919	0.98871
ENSG00000072952	0.995867	0.986501	0.996621	0.988906	0.998966	0.996439	0.994282	0.988398
ENSG00000072954	0.998919	0.998103	0.998697	0.998777	0.995941	0.995623	0.999133	0.999407
ENSG00000072958	0.996029	0.993106	0.998401	0.998981	0.996331	0.99791	0.996633	0.994574
ENSG00000073008	0.999548	0.99912	0.99851	0.998185	0.997667	0.994597	0.997992	0.997646
ENSG00000073009	0.989506	0.978142	0.998264	0.986892	0.997899	0.996127	0.983256	0.982964
ENSG00000073050	0.998739	0.998971	0.998192	0.997978	0.997311	0.997379	0.996532	0.997113
ENSG00000073060	0.999061	0.999012	0.999571	0.998956	0.998689	0.998469	0.999115	0.99935
ENSG00000073111	0.996374	0.983577	0.998884	0.989227	0.995391	0.962367	0.992442	0.987484
ENSG00000073146	0.991497	0.986934	0.992108	0.990041	0.979886	0.974719	0.991012	0.981886
ENSG00000073150	0.992526	0.982891	0.993795	0.978109	0.998068	0.996381	0.982358	0.971847
ENSG00000073169	0.998528	0.996931	0.982602	0.989706	0.998696	0.99823	0.992715	0.990331
ENSG00000073282	0.98803	0.990045	0.992711	0.992255	0.993769	0.993441	0.995096	0.993891
ENSG00000073331	0.993956	0.98145	0.999219	0.991575	0.996372	0.992458	0.995686	0.986657
ENSG00000073350	0.998329	0.997983	0.986934	0.997307	0.996362	0.998888	0.998401	0.996199
ENSG00000073417	0.999001	0.998531	0.999212	0.997499	0.995736	0.996257	0.996584	0.992761
ENSG00000073464	0.978366	0.979592	0.9779	0.969768	0.989812	0.990185	0.984131	0.980949
ENSG00000073536	0.990177	0.990438	0.993241	0.995127	0.997157	0.996033	0.987362	0.991029
ENSG00000073578	0.957045	0.965025	0.985566	0.992274	0.97594	0.980974	0.989781	0.994197
ENSG00000073584	0.999093	0.99895	0.998496	0.998378	0.998614	0.998994	0.999199	0.998351
ENSG00000073598	0.992701	0.987835	0.992648	0.985549	0.991461	0.987808	0.994146	0.990947
ENSG00000073605	0.996055	0.995918	0.994844	0.992588	0.997262	0.997627	0.995856	0.99677
ENSG00000073614	0.995654	0.995119	0.998792	0.998802	0.996957	0.997729	0.998539	0.997723
ENSG00000073670	0.985963	0.987165	0.993651	0.994149	0.978127	0.97525	0.993426	0.992387
ENSG00000073711	0.992197	0.99183	0.993888	0.994642	0.981722	0.976945	0.989868	0.988838
ENSG00000073712	0.994159	0.991633	0.993465	0.989583	0.990189	0.986118	0.994667	0.989632
ENSG00000073737	0.996671	0.998055	0.998782	0.998556	0.996522	0.996511	0.998218	0.998656
ENSG00000073756	0.99898	0.99719	0.999214	0.996053	0.993994	0.994498	0.988279	0.977264
ENSG00000073792	0.991272	0.991317	0.997815	0.994075	0.996157	0.992391	0.993534	0.98659
ENSG00000073803	0.997569	0.998321	0.994583	0.995351	0.995051	0.995099	0.998199	0.997706
ENSG00000073849	0.999055	0.991941	0.999133	0.988854	0.997283	0.991147	0.997342	0.990997
ENSG00000073861	0.996878	0.999455	0.997688	0.998439	0.99403	0.996961	0.985835	0.990702
ENSG00000073910	0.996068	0.989579	0.998813	0.998339	0.998312	0.997234	0.993366	0.984354
ENSG00000073921	0.991337	0.980481	0.997927	0.988979	0.999475	0.993227	0.995039	0.985169
ENSG00000073969	0.995764	0.99063	0.998285	0.995846	0.997923	0.992716	0.998428	0.99503
ENSG00000074054	0.998661	0.998572	0.997702	0.99873	0.997499	0.997474	0.997977	0.997274
ENSG00000074071	0.99689	0.986837	0.998802	0.994499	0.999336	0.998602	0.991937	0.97954
ENSG00000074181	0.990525	0.991292	0.994808	0.995432	0.989175	0.987794	0.993331	0.994041
ENSG00000074201	0.993312	0.987746	0.999384	0.99857	0.990018	0.988777	0.99754	0.997339
ENSG00000074219	0.997196	0.987935	0.994932	0.960738	0.992832	0.990694	0.990679	0.985952
ENSG00000074266	0.998178	0.997865	0.997033	0.995584	0.997404	0.998405	0.998746	0.997845
ENSG00000074276	0.993748	0.993907	0.991612	0.993181	0.985655	0.983174	0.996369	0.993857
ENSG00000074319	0.999694	0.997948	0.99917	0.998653	0.996538	0.995674	0.998893	0.996984
ENSG00000074356	0.999622	0.998278	0.998644	0.999255	0.998928	0.999292	0.995626	0.99168
ENSG00000074370	0.998783	0.997932	0.999084	0.997022	0.99743	0.995936	0.998588	0.995629
ENSG00000074410	0.989998	0.988674	0.990125	0.990425	0.995887	0.993231	0.988322	0.98648
ENSG00000074416	0.998745	0.998554	0.999003	0.999133	0.99818	0.998613	0.998378	0.998712
ENSG00000074527	0.993779	0.993587	0.986608	0.989907	0.99438	0.994936	0.995349	0.994547
ENSG00000074582	0.999136	0.998668	0.99909	0.997838	0.997818	0.998114	0.998935	0.996756
ENSG00000074590	0.995425	0.99818	0.994569	0.99502	0.997363	0.996017	0.984921	0.989826
ENSG00000074603	0.999654	0.995909	0.998831	0.999493	0.998587	0.998792	0.996957	0.992252
ENSG00000074621	0.99919	0.998473	0.998452	0.997954	0.998951	0.997943	0.995236	0.992301
ENSG00000074657	0.998389	0.998991	0.999012	0.998757	0.99296	0.993316	0.996865	0.996465
ENSG00000074660	0.998378	0.998157	0.998152	0.997335	0.997496	0.998188	0.996648	0.996695
ENSG00000074695	0.999038	0.995833	0.998472	0.996758	0.99844	0.997985	0.998247	0.996205
ENSG00000074696	0.998888	0.998686	0.99917	0.998792	0.997172	0.996386	0.997379	0.998227
ENSG00000074706	0.9994	0.999542	0.998778	0.99935	0.996867	0.99785	0.997593	0.995972
ENSG00000074755	0.99808	0.997382	0.998426	0.998156	0.998963	0.997625	0.998401	0.995234
ENSG00000074800	0.989483	0.992206	0.996248	0.997425	0.997288	0.995829	0.990528	0.996111
ENSG00000074803	0.92927	0.918851	0.943393	0.918658	0.95045	0.946353	0.935531	0.915368
ENSG00000074842	0.996827	0.987438	0.998826	0.9938	0.998335	0.994497	0.994943	0.991802
ENSG00000074855	0.993298	0.983553	0.994734	0.989171	0.99838	0.996682	0.996271	0.990717
ENSG00000074935	0.997585	0.99822	0.99184	0.989612	0.992792	0.992311	0.995147	0.996338
ENSG00000074964	0.998335	0.994592	0.990754	0.982076	0.979963	0.969974	0.998521	0.994877
ENSG00000074966	0.999039	0.997857	0.997114	0.995405	0.999048	0.997279	0.997832	0.990274
ENSG00000075035	0.990219	0.99197	0.998493	0.995855	0.995746	0.995267	0.996475	0.98977
ENSG00000075073	0.991263	0.990051	0.988928	0.986625	0.992791	0.989085	0.987947	0.986685
ENSG00000075089	0.996476	0.994568	0.996106	0.993718	0.997201	0.99773	0.997069	0.995867
ENSG00000075131	0.99596	0.995942	0.990347	0.990877	0.983039	0.984655	0.998407	0.997679
ENSG00000075142	0.998372	0.996747	0.999424	0.997641	0.996124	0.995109	0.994442	0.992629
ENSG00000075151	0.998578	0.996334	0.999093	0.999459	0.99745	0.998884	0.997551	0.995399
ENSG00000075188	0.999448	0.99908	0.991755	0.986629	0.996297	0.995845	0.998905	0.999243
ENSG00000075213	0.993839	0.989712	0.99319	0.988863	0.989938	0.988653	0.99679	0.994918
ENSG00000075218	0.990182	0.990694	0.995628	0.997033	0.991854	0.995612	0.991814	0.994248
ENSG00000075223	0.995334	0.995239	0.994711	0.994995	0.98696	0.987188	0.993485	0.988872
ENSG00000075234	0.993832	0.998062	0.996554	0.996698	0.995436	0.997787	0.987651	0.998916
ENSG00000075239	0.999366	0.999189	0.988731	0.982651	0.998502	0.998426	0.99816	0.998833
ENSG00000075240	0.998436	0.999315	0.99805	0.998328	0.996744	0.996283	0.99868	0.997626
ENSG00000075275	0.998171	0.995312	0.991325	0.987857	0.999282	0.998976	0.997237	0.99521
ENSG00000075290	0.993542	0.993603	0.99578	0.99346	0.992947	0.990969	0.991589	0.99031
ENSG00000075292	0.999038	0.998937	0.994795	0.992462	0.994739	0.997126	0.991595	0.990415
ENSG00000075303	0.998638	0.996658	0.995207	0.995403	0.997512	0.997995	0.997472	0.996945
ENSG00000075336	0.998928	0.998828	0.996364	0.997048	0.994361	0.994273	0.999058	0.998803
ENSG00000075340	0.998925	0.999148	0.996863	0.99764	0.99667	0.995016	0.994554	0.997783
ENSG00000075391	0.992817	0.991955	0.992805	0.992778	0.987037	0.987573	0.977748	0.978049
ENSG00000075399	0.994765	0.992	0.990538	0.987272	0.997289	0.997227	0.994055	0.98917
ENSG00000075407	0.986116	0.987063	0.99502	0.996975	0.99691	0.995446	0.992804	0.989311
ENSG00000075413	0.998532	0.997857	0.993279	0.996088	0.996057	0.99048	0.992403	0.987996
ENSG00000075415	0.99735	0.987511	0.995128	0.989774	0.9973	0.995423	0.997585	0.992033
ENSG00000075420	0.999502	0.996343	0.99874	0.9981	0.998765	0.995668	0.996966	0.994169
ENSG00000075426	0.99849	0.99559	0.999303	0.997426	0.997083	0.991347	0.996463	0.995389
ENSG00000075539	0.999099	0.998747	0.998147	0.998319	0.99956	0.999411	0.998914	0.999005
ENSG00000075568	0.996737	0.996813	0.997496	0.998114	0.997752	0.99677	0.997535	0.997145
ENSG00000075618	0.998339	0.996212	0.999204	0.999492	0.997051	0.997476	0.994835	0.995687
ENSG00000075624	0.996198	0.992688	0.996074	0.993331	0.998161	0.997498	0.991397	0.993224
ENSG00000075643	0.986257	0.981517	0.992657	0.987586	0.974981	0.970665	0.988228	0.982173
ENSG00000075651	0.997324	0.995013	0.999252	0.99871	0.999177	0.998338	0.995396	0.994717
ENSG00000075702	0.992311	0.996845	0.997999	0.998858	0.991585	0.993755	0.995872	0.996595
ENSG00000075711	0.99773	0.994185	0.994819	0.995577	0.998281	0.996799	0.998244	0.994595
ENSG00000075785	0.994177	0.9843	0.998204	0.998741	0.998483	0.991798	0.993928	0.990709
ENSG00000075790	0.997427	0.998373	0.996056	0.99767	0.99763	0.997079	0.992593	0.994399
ENSG00000075826	0.992389	0.9941	0.995509	0.994754	0.997769	0.997629	0.993745	0.992336
ENSG00000075856	0.993694	0.990105	0.998503	0.999425	0.995833	0.995925	0.995248	0.994058
ENSG00000075884	0.992283	0.992063	0.996215	0.997436	0.995199	0.99434	0.99748	0.996769
ENSG00000075886	0.988293	0.985917	0.984203	0.985577	0.992248	0.99312	0.980552	0.980302
ENSG00000075914	0.999002	0.996408	0.998754	0.99697	0.998613	0.997957	0.996582	0.993989
ENSG00000075945	0.998351	0.99911	0.998882	0.999144	0.997399	0.997467	0.997867	0.999291
ENSG00000075975	0.999002	0.998218	0.998589	0.999074	0.996655	0.996814	0.998566	0.989462
ENSG00000076003	0.997812	0.982765	0.997981	0.990801	0.996331	0.990001	0.998211	0.998118
ENSG00000076043	0.99921	0.998296	0.999205	0.998674	0.997831	0.997033	0.998652	0.995936
ENSG00000076053	0.997685	0.995417	0.996574	0.995669	0.995771	0.995144	0.998738	0.998637
ENSG00000076067	0.994122	0.992992	0.995583	0.996815	0.994252	0.994008	0.994982	0.99584
ENSG00000076108	0.996986	0.995647	0.998779	0.999194	0.997791	0.994989	0.994234	0.994598
ENSG00000076201	0.993299	0.99168	0.99691	0.998357	0.997007	0.999104	0.998025	0.996496
ENSG00000076242	0.998987	0.998803	0.997663	0.998364	0.998212	0.99847	0.996843	0.994529
ENSG00000076248	0.998635	0.999244	0.998232	0.999114	0.995052	0.992224	0.996844	0.998771
ENSG00000076258	0.998956	0.999249	0.999197	0.999213	0.998085	0.996891	0.997528	0.99815
ENSG00000076321	0.99916	0.995081	0.996736	0.990921	0.992865	0.992155	0.99813	0.991199
ENSG00000076351	0.997925	0.996452	0.993858	0.994274	0.991749	0.990371	0.99553	0.994896
ENSG00000076356	0.997616	0.997367	0.998823	0.997586	0.998602	0.998042	0.998793	0.999197
ENSG00000076382	0.983374	0.983485	0.991717	0.987508	0.988166	0.989453	0.985203	0.980026
ENSG00000076513	0.996276	0.984695	0.997451	0.996056	0.993872	0.98554	0.996825	0.988162
ENSG00000076554	0.998613	0.99864	0.994933	0.998149	0.99903	0.997346	0.995561	0.994994
ENSG00000076555	0.998123	0.998602	0.998323	0.998348	0.998886	0.99554	0.997303	0.998459
ENSG00000076604	0.998739	0.998973	0.998695	0.99924	0.998989	0.997839	0.998318	0.992476
ENSG00000076641	0.998998	0.997015	0.998655	0.998366	0.997497	0.997644	0.997012	0.98786
ENSG00000076650	0.999028	0.998741	0.998136	0.998991	0.998597	0.998707	0.998446	0.997958
ENSG00000076662	0.995363	0.989897	0.997189	0.99561	0.996117	0.993162	0.994768	0.99386
ENSG00000076685	0.998849	0.992344	0.997764	0.993252	0.995877	0.984539	0.999102	0.993406
ENSG00000076706	0.987123	0.988078	0.983509	0.98139	0.97557	0.974535	0.990657	0.989854
ENSG00000076716	0.997638	0.997398	0.998514	0.996958	0.998423	0.998156	0.996904	0.997497
ENSG00000076770	0.99334	0.991059	0.994144	0.985953	0.997278	0.997193	0.99056	0.980561
ENSG00000076826	0.99367	0.990894	0.995192	0.993401	0.990932	0.988372	0.995299	0.993355
ENSG00000076864	0.98838	0.98424	0.990398	0.988104	0.99726	0.996352	0.996095	0.993925
ENSG00000076924	0.997449	0.997375	0.999105	0.991899	0.993422	0.994485	0.998569	0.995999
ENSG00000076928	0.996786	0.996745	0.99324	0.994046	0.997324	0.999237	0.998474	0.995711
ENSG00000076944	0.997786	0.992406	0.992366	0.985402	0.998707	0.99632	0.997286	0.991592
ENSG00000076984	0.998196	0.99556	0.995661	0.995832	0.999631	0.999245	0.996164	0.995845
ENSG00000077044	0.999117	0.999398	0.996705	0.998646	0.999091	0.999181	0.995883	0.996774
ENSG00000077063	0.994744	0.99231	0.998186	0.996064	0.989007	0.984953	0.997897	0.993593
ENSG00000077092	0.99038	0.987926	0.98673	0.986599	0.993556	0.993142	0.986535	0.985399
ENSG00000077097	0.994318	0.990399	0.982392	0.983747	0.994836	0.994631	0.998385	0.999349
ENSG00000077147	0.993956	0.991008	0.998772	0.998697	0.999122	0.999672	0.996822	0.996469
ENSG00000077150	0.999145	0.999053	0.998247	0.997828	0.998903	0.998583	0.998509	0.998224
ENSG00000077152	0.995758	0.998073	0.98403	0.985316	0.982651	0.981611	0.98905	0.989603
ENSG00000077157	0.995114	0.990643	0.998626	0.994663	0.997449	0.995479	0.996912	0.992527
ENSG00000077232	0.997901	0.997116	0.997339	0.99799	0.997585	0.996448	0.998711	0.996582
ENSG00000077235	0.99816	0.998741	0.998006	0.997586	0.998454	0.998256	0.999048	0.998799
ENSG00000077238	0.998244	0.996089	0.992104	0.994049	0.991871	0.992821	0.997181	0.992089
ENSG00000077254	0.99937	0.998686	0.998788	0.998636	0.999311	0.999572	0.997474	0.996111
ENSG00000077312	0.998156	0.995518	0.997859	0.993745	0.997793	0.996098	0.992296	0.986404
ENSG00000077327	0.994175	0.994682	0.991565	0.990639	0.995377	0.994068	0.996179	0.994914
ENSG00000077348	0.999418	0.997199	0.997793	0.998651	0.996584	0.995993	0.998727	0.996717
ENSG00000077380	0.977614	0.976042	0.992538	0.996088	0.995322	0.99345	0.99768	0.997444
ENSG00000077420	0.996417	0.991021	0.998845	0.998011	0.997469	0.99569	0.998219	0.996399
ENSG00000077454	0.996525	0.997482	0.999131	0.998328	0.998873	0.99737	0.990713	0.990758
ENSG00000077458	0.994856	0.990689	0.999059	0.998943	0.997531	0.995868	0.99885	0.997687
ENSG00000077463	0.999027	0.997958	0.99888	0.998827	0.997012	0.997337	0.998231	0.991866
ENSG00000077514	0.998614	0.997931	0.998921	0.99844	0.997897	0.992423	0.996787	0.998265
ENSG00000077549	0.998055	0.996917	0.995757	0.994689	0.993577	0.992041	0.998599	0.993993
ENSG00000077585	0.993745	0.997454	0.992776	0.998592	0.99803	0.998874	0.998396	0.999072
ENSG00000077616	0.987067	0.984343	0.988927	0.985394	0.983891	0.983805	0.988273	0.98617
ENSG00000077684	0.998732	0.997447	0.997865	0.99553	0.999202	0.999579	0.997583	0.997985
ENSG00000077713	0.998258	0.998047	0.998373	0.999387	0.995431	0.995599	0.994017	0.99692
ENSG00000077721	0.998233	0.995897	0.998798	0.999265	0.999407	0.997517	0.999071	0.996756
ENSG00000077782	0.998892	0.999102	0.995905	0.997126	0.994979	0.994856	0.998509	0.998545
ENSG00000077809	0.999385	0.997252	0.998837	0.998411	0.99823	0.996118	0.998234	0.996918
ENSG00000077935	0.991495	0.991684	0.988852	0.988064	0.991445	0.989551	0.983355	0.983336
ENSG00000077942	0.99424	0.980563	0.992575	0.977911	0.993017	0.981659	0.993759	0.979556
ENSG00000077984	0.994868	0.998939	0.995361	0.998425	0.995746	0.998209	0.996246	0.998001
ENSG00000078018	0.993837	0.994427	0.98744	0.985958	0.994153	0.994568	0.993026	0.995424
ENSG00000078043	0.997141	0.997598	0.989113	0.98899	0.998666	0.998315	0.990294	0.989238
ENSG00000078053	0.989983	0.989683	0.985016	0.98604	0.99107	0.991381	0.988807	0.987673
ENSG00000078061	0.998868	0.997889	0.998743	0.994767	0.998959	0.999073	0.997745	0.995947
ENSG00000078070	0.999456	0.999273	0.995569	0.997259	0.998059	0.997549	0.998849	0.998972
ENSG00000078081	0.977478	0.963259	0.981702	0.96611	0.970005	0.958824	0.991967	0.977549
ENSG00000078114	0.932799	0.920885	0.939598	0.926433	0.953038	0.945856	0.93923	0.924038
ENSG00000078124	0.99899	0.999318	0.998998	0.994077	0.995933	0.995347	0.998508	0.999149
ENSG00000078140	0.995543	0.992774	0.998882	0.998732	0.998095	0.998022	0.999439	0.998016
ENSG00000078142	0.9985	0.998205	0.995635	0.997347	0.994138	0.997053	0.997208	0.997046
ENSG00000078177	0.998559	0.995835	0.997014	0.995855	0.988886	0.986634	0.996288	0.991485
ENSG00000078237	0.998814	0.999067	0.997083	0.994384	0.997735	0.99535	0.999102	0.999385
ENSG00000078246	0.991632	0.992278	0.999378	0.998453	0.995644	0.992562	0.993135	0.993355
ENSG00000078269	0.990988	0.997023	0.988816	0.993267	0.996381	0.997411	0.994458	0.997881
ENSG00000078304	0.998243	0.994966	0.998707	0.996029	0.998183	0.997321	0.998312	0.997381
ENSG00000078319	0.997643	0.999007	0.997277	0.998191	0.99755	0.996655	0.99865	0.998562
ENSG00000078369	0.993922	0.984541	0.998284	0.996285	0.999161	0.995125	0.999142	0.996344
ENSG00000078399	0.990547	0.989571	0.991553	0.991341	0.995926	0.994459	0.994396	0.990644
ENSG00000078401	0.990526	0.989002	0.990681	0.993651	0.984055	0.980201	0.995688	0.99305
ENSG00000078403	0.999408	0.994852	0.997069	0.996679	0.998986	0.998716	0.9953	0.993362
ENSG00000078487	0.995511	0.996461	0.991067	0.991388	0.996633	0.997846	0.99421	0.995268
ENSG00000078589	0.999169	0.999311	0.996187	0.998561	0.998917	0.999491	0.996078	0.998743
ENSG00000078596	0.998473	0.998696	0.999082	0.998918	0.998291	0.997757	0.998815	0.999346
ENSG00000078618	0.999184	0.995579	0.998479	0.997739	0.999011	0.993326	0.99811	0.998375
ENSG00000078668	0.999409	0.999163	0.993961	0.990816	0.997182	0.996593	0.99753	0.996125
ENSG00000078674	0.997928	0.998847	0.998759	0.998531	0.99546	0.997375	0.992808	0.995345
ENSG00000078687	0.999503	0.997644	0.998725	0.998886	0.998681	0.998466	0.999036	0.997556
ENSG00000078699	0.999218	0.999387	0.999577	0.998252	0.998734	0.997865	0.99743	0.998148
ENSG00000078747	0.997955	0.997842	0.999477	0.998952	0.999257	0.99837	0.994369	0.991415
ENSG00000078795	0.989058	0.986857	0.989825	0.987737	0.99517	0.99401	0.989352	0.98755
ENSG00000078804	0.995755	0.991137	0.998184	0.994095	0.998469	0.996072	0.998519	0.996964
ENSG00000078808	0.997678	0.998254	0.998528	0.998659	0.995462	0.996474	0.996987	0.993671
ENSG00000078814	0.998461	0.998862	0.996862	0.997245	0.995195	0.992598	0.995847	0.996947
ENSG00000078900	0.985186	0.986627	0.979884	0.981268	0.981221	0.984891	0.993997	0.993524
ENSG00000078902	0.999377	0.999166	0.998523	0.997428	0.998027	0.996704	0.998581	0.995123
ENSG00000078967	0.996616	0.997006	0.993463	0.994824	0.992724	0.992471	0.991602	0.993731
ENSG00000079134	0.996348	0.994319	0.997604	0.998109	0.998489	0.998817	0.998812	0.998135
ENSG00000079150	0.984839	0.981215	0.989514	0.985319	0.993454	0.99381	0.985852	0.97993
ENSG00000079156	0.990432	0.989291	0.986978	0.98604	0.988423	0.988277	0.992837	0.991562
ENSG00000079215	0.994531	0.99442	0.982718	0.982618	0.978264	0.980663	0.99148	0.993146
ENSG00000079246	0.992243	0.990312	0.993383	0.991953	0.992031	0.993926	0.998814	0.997904
ENSG00000079257	0.993879	0.994985	0.993644	0.988679	0.99539	0.993023	0.999432	0.999128
ENSG00000079263	0.983501	0.967119	0.988315	0.984196	0.974706	0.970592	0.992978	0.976559
ENSG00000079277	0.994422	0.995696	0.996159	0.996772	0.994652	0.992418	0.9977	0.998184
ENSG00000079308	0.998826	0.999325	0.999126	0.997919	0.997503	0.996813	0.999465	0.998393
ENSG00000079313	0.999334	0.998433	0.99661	0.996227	0.99883	0.998983	0.998949	0.996389
ENSG00000079332	0.998309	0.998736	0.996191	0.999291	0.998991	0.999293	0.999048	0.998988
ENSG00000079335	0.998366	0.995053	0.998579	0.998815	0.996052	0.996339	0.997503	0.995099
ENSG00000079337	0.981471	0.972279	0.987344	0.963496	0.989507	0.986793	0.986231	0.978065
ENSG00000079385	0.996174	0.99265	0.999273	0.996471	0.980002	0.968539	0.999096	0.998205
ENSG00000079387	0.998455	0.997672	0.997975	0.994135	0.998444	0.999145	0.997698	0.997017
ENSG00000079393	0.992228	0.991266	0.996774	0.995349	0.991881	0.991063	0.994228	0.992009
ENSG00000079432	0.997825	0.995485	0.999419	0.999349	0.99943	0.999144	0.998395	0.996713
ENSG00000079435	0.99751	0.997347	0.997939	0.99675	0.997775	0.995878	0.998189	0.997603
ENSG00000079459	0.997671	0.997967	0.996105	0.99667	0.991068	0.992037	0.997995	0.995392
ENSG00000079462	0.998068	0.996783	0.998244	0.996101	0.997546	0.997325	0.995225	0.990219
ENSG00000079482	0.991174	0.991531	0.990415	0.989331	0.985521	0.983771	0.990224	0.988965
ENSG00000079616	0.996463	0.996912	0.999368	0.999199	0.998363	0.99573	0.99894	0.995188
ENSG00000079691	0.996963	0.996709	0.998172	0.997878	0.994998	0.995456	0.994776	0.993034
ENSG00000079739	0.997158	0.996329	0.997879	0.999435	0.994407	0.994756	0.998236	0.995584
ENSG00000079785	0.999056	0.997147	0.992949	0.990536	0.997126	0.996615	0.996901	0.996988
ENSG00000079805	0.995386	0.985371	0.997623	0.998388	0.998655	0.998085	0.995894	0.99254
ENSG00000079819	0.995408	0.99681	0.99734	0.998668	0.994104	0.995463	0.998923	0.997701
ENSG00000079931	0.986044	0.990117	0.994773	0.994655	0.982054	0.988005	0.993767	0.99761
ENSG00000079950	0.997075	0.993031	0.996172	0.997051	0.998398	0.991832	0.998711	0.99758
ENSG00000079974	0.99847	0.998771	0.995968	0.997729	0.997276	0.998156	0.997667	0.995916
ENSG00000079999	0.999196	0.999318	0.998254	0.997815	0.998833	0.9977	0.998409	0.998237
ENSG00000080007	0.995115	0.994113	0.993144	0.99204	0.990296	0.989904	0.995357	0.994369
ENSG00000080031	0.994569	0.992164	0.994019	0.993192	0.992915	0.992939	0.995677	0.992866
ENSG00000080166	0.992322	0.989766	0.992821	0.991252	0.995171	0.992449	0.994757	0.993708
ENSG00000080189	0.993955	0.995533	0.988753	0.992216	0.998325	0.997294	0.998279	0.994191
ENSG00000080200	0.997663	0.994583	0.998454	0.993477	0.987761	0.985889	0.994517	0.996433
ENSG00000080298	0.99832	0.9957	0.996528	0.996349	0.999107	0.99921	0.998469	0.992203
ENSG00000080345	0.997583	0.99315	0.995742	0.993894	0.998658	0.99863	0.997673	0.991366
ENSG00000080371	0.99368	0.989932	0.998668	0.999199	0.998693	0.998841	0.995409	0.99406
ENSG00000080493	0.986101	0.992054	0.991166	0.992691	0.989651	0.989959	0.994092	0.992564
ENSG00000080503	0.998102	0.997603	0.998551	0.997354	0.999226	0.998866	0.995781	0.993868
ENSG00000080546	0.999453	0.998761	0.996554	0.99746	0.999501	0.998915	0.996135	0.992126
ENSG00000080561	0.996747	0.994877	0.991437	0.988854	0.984226	0.9844	0.995211	0.994764
ENSG00000080573	0.968138	0.96453	0.964435	0.966355	0.974218	0.976817	0.984977	0.986316
ENSG00000080603	0.995334	0.992858	0.998732	0.997619	0.999192	0.999037	0.997289	0.996111
ENSG00000080608	0.996657	0.996748	0.995577	0.993289	0.996689	0.996254	0.996438	0.998197
ENSG00000080802	0.996852	0.996809	0.997848	0.998796	0.999129	0.999325	0.997722	0.996807
ENSG00000080815	0.998902	0.994399	0.997609	0.999008	0.999334	0.987733	0.997261	0.993835
ENSG00000080819	0.994041	0.988685	0.998647	0.998905	0.998837	0.998802	0.998556	0.997977
ENSG00000080822	0.999396	0.999521	0.997614	0.99849	0.99899	0.999492	0.998205	0.998355
ENSG00000080823	0.997792	0.996931	0.994399	0.994811	0.987284	0.987608	0.999289	0.998971
ENSG00000080824	0.992839	0.994034	0.957431	0.934712	0.990779	0.992138	0.998859	0.999192
ENSG00000080839	0.997906	0.997158	0.997592	0.996661	0.99315	0.990104	0.996693	0.996608
ENSG00000080845	0.994822	0.984135	0.998853	0.995202	0.998354	0.998694	0.996268	0.980347
ENSG00000080854	0.994115	0.993116	0.994315	0.996723	0.987946	0.98663	0.990698	0.988325
ENSG00000080947	0.995665	0.996045	0.991822	0.992107	0.992442	0.99288	0.994428	0.993502
ENSG00000080986	0.997621	0.994972	0.996325	0.99651	0.994136	0.996653	0.996906	0.9968
ENSG00000081014	0.99882	0.997807	0.997513	0.998262	0.998114	0.997499	0.99929	0.99861
ENSG00000081019	0.998672	0.995209	0.996241	0.996162	0.997818	0.998776	0.996189	0.995539
ENSG00000081026	0.996793	0.995341	0.992769	0.989575	0.980032	0.976578	0.994538	0.993074
ENSG00000081041	0.993392	0.991651	0.99579	0.994375	0.989549	0.987784	0.990961	0.991523
ENSG00000081052	0.992386	0.99794	0.995242	0.997123	0.987374	0.991798	0.99146	0.997074
ENSG00000081059	0.9963	0.995991	0.995713	0.997365	0.998731	0.987399	0.997122	0.998658
ENSG00000081087	0.995278	0.991915	0.998316	0.997286	0.998721	0.999023	0.995848	0.993645
ENSG00000081148	0.994309	0.991579	0.992655	0.989271	0.993018	0.991124	0.985419	0.980612
ENSG00000081154	0.994404	0.991732	0.998662	0.997678	0.999384	0.99865	0.997382	0.998403
ENSG00000081177	0.997278	0.996761	0.998887	0.997836	0.997516	0.9974	0.997238	0.997611
ENSG00000081181	0.989322	0.987292	0.993764	0.994949	0.982657	0.98187	0.986611	0.988191
ENSG00000081189	0.999365	0.995901	0.998002	0.997856	0.999048	0.998696	0.998784	0.998389
ENSG00000081237	0.999096	0.988309	0.998556	0.996555	0.99958	0.999163	0.994548	0.985306
ENSG00000081307	0.9987	0.998239	0.996135	0.9967	0.998444	0.998449	0.997775	0.996773
ENSG00000081320	0.996828	0.995481	0.998957	0.99898	0.9985	0.999204	0.998639	0.997817
ENSG00000081377	0.998659	0.999264	0.999222	0.999023	0.998727	0.998332	0.998341	0.998905
ENSG00000081386	0.998233	0.995235	0.995818	0.987146	0.992861	0.993106	0.995774	0.990615
ENSG00000081665	0.998648	0.999762	0.996727	0.998635	0.998279	0.998688	0.997894	0.998963
ENSG00000081692	0.998675	0.999497	0.99731	0.998805	0.996328	0.997245	0.998744	0.998055
ENSG00000081721	0.99937	0.998437	0.996886	0.994725	0.999311	0.999022	0.997957	0.999393
ENSG00000081760	0.999339	0.998667	0.98936	0.990604	0.998478	0.99888	0.99552	0.995413
ENSG00000081791	0.975528	0.978718	0.974972	0.979068	0.97399	0.978618	0.953973	0.965713
ENSG00000081870	0.99723	0.995904	0.998379	0.997925	0.99783	0.998575	0.997165	0.996151
ENSG00000081913	0.996969	0.995348	0.999294	0.999051	0.997868	0.997773	0.998131	0.997588
ENSG00000081923	0.992864	0.992554	0.991999	0.990315	0.983159	0.980921	0.984959	0.986597
ENSG00000081985	0.999381	0.998653	0.995487	0.997628	0.999257	0.998205	0.99909	0.999251
ENSG00000082014	0.999337	0.998895	0.995855	0.995772	0.995909	0.994083	0.998849	0.998576
ENSG00000082068	0.999369	0.998895	0.988657	0.98792	0.998761	0.997639	0.998136	0.998429
ENSG00000082074	0.997675	0.990786	0.999226	0.997099	0.998858	0.997916	0.984368	0.963131
ENSG00000082146	0.999576	0.999374	0.998132	0.997345	0.998957	0.998824	0.998914	0.997125
ENSG00000082153	0.998017	0.995931	0.997419	0.997725	0.998482	0.998607	0.996291	0.995134
ENSG00000082196	0.998166	0.997775	0.995388	0.994861	0.991185	0.988535	0.984723	0.979602
ENSG00000082212	0.999079	0.997734	0.989246	0.993339	0.998507	0.998681	0.998845	0.999052
ENSG00000082213	0.998912	0.999246	0.997024	0.997047	0.99929	0.999124	0.995781	0.996739
ENSG00000082258	0.996963	0.993222	0.997364	0.998164	0.999084	0.999082	0.997032	0.992821
ENSG00000082269	0.997549	0.995817	0.998427	0.997164	0.990305	0.989351	0.994998	0.991344
ENSG00000082293	0.987007	0.991846	0.986642	0.989218	0.982759	0.979927	0.986925	0.990892
ENSG00000082397	0.998374	0.99768	0.99771	0.995117	0.997075	0.988027	0.998313	0.996517
ENSG00000082438	0.986468	0.996159	0.99503	0.99265	0.99475	0.996256	0.985735	0.994086
ENSG00000082458	0.999499	0.99952	0.998679	0.999032	0.994947	0.995075	0.998653	0.996411
ENSG00000082512	0.997212	0.997792	0.997325	0.998714	0.993515	0.986446	0.99762	0.997541
ENSG00000082515	0.998516	0.997157	0.999039	0.996748	0.996955	0.994257	0.997916	0.99836
ENSG00000082516	0.990994	0.987057	0.998669	0.999179	0.997851	0.997274	0.99433	0.995762
ENSG00000082641	0.994462	0.987801	0.99829	0.998354	0.998024	0.993896	0.998136	0.998331
ENSG00000082701	0.995622	0.990511	0.998841	0.998394	0.997482	0.996399	0.99751	0.994882
ENSG00000082781	0.994936	0.996302	0.998043	0.997633	0.997606	0.998539	0.998115	0.996466
ENSG00000082805	0.99452	0.993744	0.998045	0.998837	0.99787	0.995708	0.995153	0.994281
ENSG00000082898	0.999457	0.999346	0.9985	0.998709	0.997697	0.999003	0.996431	0.996837
ENSG00000082996	0.999038	0.997434	0.997979	0.995625	0.998233	0.997239	0.999452	0.99422
ENSG00000083093	0.998766	0.998385	0.997179	0.998265	0.996306	0.99616	0.996282	0.99613
ENSG00000083097	0.995204	0.99808	0.995453	0.996432	0.997486	0.996531	0.991133	0.987704
ENSG00000083099	0.998844	0.998532	0.998683	0.997877	0.997659	0.99751	0.998841	0.999002
ENSG00000083123	0.996478	0.996161	0.99334	0.993974	0.996686	0.993698	0.994454	0.995854
ENSG00000083168	0.997516	0.997176	0.996994	0.997974	0.997477	0.996779	0.997019	0.995461
ENSG00000083223	0.997821	0.987743	0.999277	0.994721	0.997997	0.99509	0.998427	0.995183
ENSG00000083290	0.998013	0.998857	0.99847	0.997708	0.997341	0.996852	0.995975	0.996618
ENSG00000083312	0.99854	0.997038	0.998039	0.998877	0.998923	0.999163	0.998791	0.997201
ENSG00000083444	0.998814	0.999549	0.998865	0.99903	0.998734	0.998098	0.998671	0.997604
ENSG00000083454	0.997717	0.998263	0.997382	0.998972	0.993857	0.996964	0.99489	0.996131
ENSG00000083457	0.998985	0.997721	0.998015	0.996736	0.995699	0.996845	0.998478	0.997827
ENSG00000083520	0.998123	0.996198	0.988041	0.988592	0.996342	0.995741	0.994907	0.992621
ENSG00000083535	0.998191	0.997512	0.997428	0.99687	0.996408	0.993202	0.998711	0.998466
ENSG00000083544	0.998202	0.998891	0.99357	0.994005	0.995466	0.995714	0.998476	0.998443
ENSG00000083635	0.999224	0.999258	0.998301	0.998409	0.995858	0.995594	0.997686	0.997454
ENSG00000083642	0.99904	0.99936	0.998578	0.998276	0.998503	0.998786	0.998438	0.997542
ENSG00000083720	0.999106	0.997715	0.997939	0.998746	0.991883	0.992771	0.998182	0.998966
ENSG00000083750	0.99879	0.998328	0.996812	0.997198	0.993674	0.99504	0.996981	0.997451
ENSG00000083799	0.996406	0.993986	0.998848	0.999085	0.999233	0.998352	0.996437	0.996406
ENSG00000083807	0.996913	0.997412	0.994197	0.995127	0.994649	0.994208	0.997494	0.996863
ENSG00000083812	0.996873	0.996716	0.997565	0.995788	0.998728	0.998381	0.991973	0.994002
ENSG00000083814	0.998776	0.998348	0.99317	0.993548	0.996647	0.994007	0.991021	0.99307
ENSG00000083817	0.997569	0.996792	0.997819	0.99836	0.996929	0.996399	0.998991	0.997891
ENSG00000083828	0.998728	0.998864	0.997097	0.997973	0.998681	0.999106	0.998707	0.998232
ENSG00000083838	0.998686	0.997747	0.998885	0.998149	0.998813	0.998084	0.99448	0.993591
ENSG00000083842	0.989236	0.985522	0.978142	0.975554	0.990268	0.988248	0.987315	0.985585
ENSG00000083844	0.997669	0.998948	0.993503	0.989378	0.995143	0.995447	0.997275	0.998219
ENSG00000083845	0.999007	0.997031	0.998713	0.998277	0.994972	0.992869	0.994383	0.993408
ENSG00000083896	0.997911	0.996859	0.999354	0.997868	0.997519	0.998738	0.998755	0.997728
ENSG00000083937	0.996097	0.996392	0.997468	0.996974	0.997732	0.998901	0.999286	0.999375
ENSG00000084070	0.996866	0.990426	0.998309	0.997367	0.994002	0.986263	0.997689	0.992931
ENSG00000084072	0.998423	0.997652	0.996991	0.99733	0.992237	0.993294	0.990522	0.988665
ENSG00000084073	0.998318	0.998675	0.998807	0.998429	0.999037	0.999487	0.996809	0.99461
ENSG00000084090	0.996531	0.9903	0.999258	0.995305	0.999388	0.998262	0.998488	0.993
ENSG00000084092	0.998846	0.999171	0.991257	0.991443	0.99748	0.99793	0.997069	0.996766
ENSG00000084093	0.99923	0.997799	0.997697	0.997898	0.998722	0.998829	0.998848	0.999081
ENSG00000084110	0.995025	0.983412	0.994542	0.971535	0.994996	0.985307	0.99382	0.975925
ENSG00000084112	0.999229	0.997749	0.999233	0.998307	0.998308	0.998266	0.998711	0.996676
ENSG00000084207	0.998298	0.990606	0.996547	0.991078	0.995137	0.988085	0.996705	0.994673
ENSG00000084234	0.996202	0.992412	0.999205	0.998908	0.988744	0.985023	0.998069	0.9956
ENSG00000084444	0.99777	0.998394	0.998374	0.998562	0.997104	0.995417	0.997261	0.997975
ENSG00000084463	0.995523	0.992762	0.998527	0.998358	0.998102	0.998563	0.998398	0.998877
ENSG00000084623	0.998303	0.999193	0.998422	0.997566	0.99208	0.99164	0.992318	0.990785
ENSG00000084652	0.99581	0.99721	0.99902	0.998691	0.999041	0.998485	0.996301	0.998382
ENSG00000084676	0.992018	0.987178	0.999567	0.998912	0.997129	0.997314	0.996757	0.994325
ENSG00000084693	0.998048	0.996921	0.998677	0.999113	0.998132	0.998837	0.995873	0.993203
ENSG00000084710	0.996517	0.996661	0.990549	0.989303	0.993256	0.992414	0.993458	0.990937
ENSG00000084731	0.999022	0.997453	0.999052	0.999426	0.999249	0.998596	0.999019	0.998655
ENSG00000084733	0.998056	0.997534	0.999029	0.997978	0.998697	0.997043	0.999202	0.996676
ENSG00000084754	0.996716	0.994947	0.9986	0.998726	0.995305	0.992487	0.995386	0.995276
ENSG00000084764	0.998948	0.998717	0.998793	0.998185	0.998917	0.999275	0.97132	0.971268
ENSG00000084774	0.996161	0.996412	0.999157	0.999218	0.999498	0.999125	0.998575	0.999571
ENSG00000085063	0.997313	0.995567	0.997411	0.996323	0.999038	0.998772	0.999328	0.998885
ENSG00000085117	0.997319	0.994086	0.997898	0.995956	0.998405	0.996038	0.999498	0.997252
ENSG00000085185	0.998741	0.997345	0.998515	0.99774	0.99826	0.998796	0.998587	0.998629
ENSG00000085224	0.996711	0.992885	0.99906	0.999361	0.999124	0.999077	0.996965	0.996877
ENSG00000085231	0.994688	0.993646	0.997449	0.99501	0.997746	0.996628	0.998436	0.998807
ENSG00000085265	0.999252	0.99871	0.997162	0.994149	0.992848	0.987295	0.997007	0.996711
ENSG00000085274	0.998312	0.997682	0.996358	0.994497	0.99511	0.994468	0.997323	0.996432
ENSG00000085276	0.98553	0.975557	0.99026	0.973871	0.969023	0.958325	0.993664	0.985642
ENSG00000085365	0.998038	0.99534	0.997136	0.998346	0.997949	0.997012	0.998011	0.994045
ENSG00000085377	0.998043	0.997821	0.998301	0.998673	0.994592	0.994262	0.998156	0.998964
ENSG00000085382	0.997404	0.995111	0.995264	0.992273	0.980684	0.979589	0.991905	0.984683
ENSG00000085415	0.997539	0.996972	0.999178	0.99956	0.99936	0.998747	0.998853	0.998634
ENSG00000085433	0.996079	0.996005	0.99715	0.996388	0.998878	0.998439	0.998408	0.989766
ENSG00000085449	0.991272	0.991073	0.994534	0.990186	0.99703	0.99248	0.992101	0.987134
ENSG00000085465	0.997921	0.998226	0.998909	0.999325	0.996662	0.99664	0.992282	0.994755
ENSG00000085491	0.998683	0.997554	0.998717	0.998949	0.996665	0.996002	0.995941	0.994807
ENSG00000085511	0.998437	0.998916	0.999096	0.998681	0.995485	0.99525	0.997062	0.997515
ENSG00000085514	0.993861	0.98433	0.999177	0.997433	0.997864	0.993164	0.989653	0.987684
ENSG00000085552	0.986503	0.985655	0.997415	0.996436	0.993674	0.992106	0.995328	0.995313
ENSG00000085563	0.998994	0.999467	0.998889	0.99576	0.999212	0.998145	0.997107	0.992505
ENSG00000085644	0.997125	0.996541	0.998999	0.999009	0.998852	0.998416	0.996051	0.994383
ENSG00000085662	0.999565	0.996605	0.987629	0.990857	0.995205	0.991295	0.99078	0.992435
ENSG00000085719	0.996578	0.996648	0.989299	0.990939	0.998859	0.998599	0.998172	0.9975
ENSG00000085721	0.990485	0.989124	0.997141	0.996988	0.998978	0.999232	0.972208	0.972223
ENSG00000085733	0.99278	0.99456	0.997542	0.998842	0.997982	0.998236	0.991666	0.992666
ENSG00000085741	0.98957	0.989682	0.985692	0.981421	0.992408	0.990037	0.995553	0.995209
ENSG00000085760	0.982999	0.982063	0.990987	0.993928	0.992612	0.992542	0.983122	0.982572
ENSG00000085788	0.999319	0.999356	0.995747	0.993769	0.998113	0.998475	0.994895	0.993264
ENSG00000085831	0.997364	0.998097	0.998016	0.996126	0.989208	0.986327	0.996498	0.994493
ENSG00000085832	0.999375	0.999161	0.996313	0.999357	0.999189	0.998848	0.99836	0.9991
ENSG00000085840	0.986749	0.987775	0.990846	0.990021	0.993846	0.9906	0.995305	0.994912
ENSG00000085871	0.998947	0.999285	0.999037	0.998525	0.994835	0.993447	0.996421	0.997379
ENSG00000085872	0.995362	0.987397	0.996947	0.995171	0.997019	0.995062	0.996967	0.993484
ENSG00000085978	0.999562	0.99893	0.999128	0.998202	0.998227	0.997712	0.997804	0.997999
ENSG00000085982	0.987986	0.986443	0.990131	0.991733	0.992774	0.991877	0.988434	0.99046
ENSG00000085998	0.998951	0.998585	0.99749	0.998494	0.997705	0.994338	0.999225	0.995781
ENSG00000085999	0.990307	0.995244	0.990517	0.996466	0.979663	0.986922	0.991002	0.993562
ENSG00000086015	0.997925	0.995236	0.997808	0.999016	0.996654	0.996704	0.997834	0.997572
ENSG00000086061	0.997561	0.997256	0.966295	0.943488	0.995106	0.992645	0.998981	0.999031
ENSG00000086062	0.996527	0.996339	0.997924	0.993141	0.998767	0.99535	0.998759	0.998133
ENSG00000086065	0.989963	0.987887	0.999235	0.99659	0.991681	0.985106	0.997127	0.997102
ENSG00000086102	0.998987	0.996742	0.998915	0.992642	0.998802	0.998846	0.997895	0.995559
ENSG00000086189	0.999353	0.997251	0.999159	0.998968	0.998869	0.998585	0.998797	0.999224
ENSG00000086200	0.999129	0.998863	0.998844	0.998431	0.997786	0.9968	0.995962	0.996363
ENSG00000086232	0.982797	0.980772	0.987093	0.979894	0.993212	0.989082	0.986014	0.981309
ENSG00000086288	0.998887	0.999179	0.998047	0.999138	0.995541	0.995809	0.999472	0.999031
ENSG00000086289	0.991619	0.99322	0.981748	0.987737	0.981786	0.978959	0.993771	0.995286
ENSG00000086300	0.997008	0.996205	0.998974	0.998598	0.999244	0.998025	0.997708	0.990458
ENSG00000086475	0.998095	0.996975	0.998842	0.99874	0.999158	0.998266	0.998003	0.996157
ENSG00000086504	0.998514	0.992512	0.994991	0.984694	0.997449	0.997297	0.9953	0.988049
ENSG00000086506	0.998613	0.999054	0.998518	0.998999	0.997387	0.997181	0.999435	0.998664
ENSG00000086544	0.99088	0.990436	0.959391	0.958477	0.998163	0.998259	0.989946	0.990754
ENSG00000086548	0.999192	0.998572	0.998735	0.997158	0.998605	0.998522	0.999311	0.996114
ENSG00000086570	0.994889	0.994014	0.99656	0.997229	0.986093	0.985671	0.985114	0.979748
ENSG00000086589	0.999295	0.998263	0.998536	0.995975	0.999045	0.99837	0.998588	0.997529
ENSG00000086598	0.999094	0.999155	0.996517	0.996258	0.998694	0.998944	0.998964	0.997832
ENSG00000086619	0.997731	0.996712	0.993843	0.992815	0.984429	0.988542	0.997934	0.995554
ENSG00000086666	0.995471	0.991845	0.996887	0.996426	0.998673	0.998203	0.99803	0.99889
ENSG00000086712	0.998793	0.998037	0.9961	0.993217	0.995421	0.997028	0.994892	0.991232
ENSG00000086717	0.994346	0.993802	0.993167	0.993157	0.988688	0.986868	0.992748	0.99136
ENSG00000086730	0.992265	0.9898	0.998299	0.992372	0.996691	0.989001	0.997661	0.988139
ENSG00000086758	0.995807	0.993707	0.99958	0.998999	0.997762	0.998288	0.998377	0.998134
ENSG00000086827	0.999214	0.998318	0.998751	0.999023	0.996394	0.996041	0.996485	0.997951
ENSG00000086848	0.995909	0.995596	0.996314	0.99511	0.993015	0.99321	0.993717	0.995709
ENSG00000086967	0.990162	0.991011	0.987393	0.988248	0.986728	0.987334	0.99043	0.993047
ENSG00000087008	0.998025	0.998039	0.993575	0.995771	0.997731	0.997333	0.99896	0.998531
ENSG00000087053	0.998784	0.999366	0.997219	0.999008	0.99736	0.992919	0.997574	0.998645
ENSG00000087074	0.995674	0.991225	0.998774	0.997911	0.999293	0.994986	0.997678	0.994652
ENSG00000087076	0.960491	0.965827	0.964295	0.965272	0.957968	0.961467	0.96904	0.978118
ENSG00000087077	0.998475	0.998847	0.998497	0.998972	0.998255	0.997723	0.998782	0.998402
ENSG00000087085	0.997571	0.99782	0.998465	0.998488	0.996745	0.9956	0.996814	0.9965
ENSG00000087086	0.999458	0.998444	0.997693	0.99568	0.998368	0.99794	0.997839	0.993993
ENSG00000087087	0.999287	0.99859	0.998835	0.997661	0.9988	0.997726	0.999087	0.995857
ENSG00000087088	0.997979	0.99237	0.999052	0.994545	0.997815	0.9974	0.997154	0.989415
ENSG00000087095	0.999158	0.999134	0.998532	0.998312	0.997486	0.99805	0.996349	0.99297
ENSG00000087111	0.998935	0.999006	0.999022	0.999117	0.997627	0.997606	0.999085	0.999305
ENSG00000087116	0.988964	0.985529	0.995904	0.991878	0.978484	0.971393	0.993432	0.991752
ENSG00000087128	0.945704	0.927218	0.974227	0.952445	0.913819	0.896726	0.966456	0.950319
ENSG00000087152	0.998127	0.9956	0.99891	0.998511	0.999386	0.99885	0.998265	0.997667
ENSG00000087157	0.997173	0.99546	0.995877	0.998591	0.994949	0.989178	0.998271	0.997682
ENSG00000087191	0.997799	0.990566	0.999113	0.996184	0.999605	0.998284	0.994984	0.979746
ENSG00000087206	0.997727	0.992697	0.997612	0.995011	0.997426	0.99387	0.998425	0.997227
ENSG00000087237	0.998719	0.997249	0.998507	0.9972	0.994966	0.994585	0.999065	0.998228
ENSG00000087250	0.994695	0.994291	0.995717	0.993415	0.994967	0.991396	0.996387	0.984941
ENSG00000087253	0.997264	0.994306	0.996882	0.996158	0.999474	0.996153	0.998064	0.995303
ENSG00000087258	0.996878	0.999191	0.995285	0.995495	0.99295	0.994483	0.995931	0.996029
ENSG00000087263	0.999303	0.99781	0.998736	0.999148	0.994886	0.99412	0.998879	0.998202
ENSG00000087266	0.996499	0.99093	0.996679	0.993214	0.998259	0.991765	0.99632	0.995943
ENSG00000087269	0.997523	0.994014	0.998835	0.998698	0.998536	0.997499	0.997936	0.998505
ENSG00000087274	0.990152	0.98407	0.998257	0.997824	0.997455	0.996239	0.996589	0.995535
ENSG00000087299	0.984925	0.985204	0.980922	0.980529	0.982292	0.981655	0.987177	0.984993
ENSG00000087301	0.997757	0.996972	0.99692	0.998062	0.995001	0.993835	0.997991	0.996556
ENSG00000087302	0.99686	0.996066	0.99519	0.993544	0.994211	0.991958	0.995805	0.995342
ENSG00000087303	0.991057	0.9892	0.994598	0.994197	0.990312	0.988298	0.983335	0.984313
ENSG00000087338	0.998662	0.995423	0.997979	0.997427	0.996103	0.996907	0.997818	0.991639
ENSG00000087365	0.992095	0.989455	0.998983	0.997852	0.995364	0.993215	0.997511	0.997363
ENSG00000087448	0.998567	0.997907	0.993851	0.996458	0.997928	0.998463	0.998167	0.997533
ENSG00000087460	0.996738	0.997395	0.991095	0.987566	0.999005	0.998268	0.991973	0.985578
ENSG00000087470	0.999489	0.998245	0.998489	0.998691	0.997198	0.997137	0.999271	0.998811
ENSG00000087495	0.995459	0.994663	0.988548	0.984371	0.99363	0.994233	0.986877	0.983651
ENSG00000087502	0.99913	0.997199	0.993586	0.991128	0.999239	0.998387	0.997051	0.998113
ENSG00000087586	0.994594	0.993368	0.998352	0.997233	0.984901	0.986364	0.995311	0.996886
ENSG00000087589	0.989826	0.975961	0.998828	0.996523	0.997203	0.996436	0.988367	0.964488
ENSG00000087884	0.996682	0.996381	0.994388	0.993548	0.978494	0.975467	0.991123	0.994249
ENSG00000087903	0.998216	0.996092	0.988377	0.992482	0.998623	0.997645	0.996525	0.995687
ENSG00000087995	0.998503	0.998642	0.998936	0.99903	0.996262	0.994196	0.998722	0.998948
ENSG00000088002	0.990428	0.990016	0.986681	0.986005	0.990546	0.987993	0.988675	0.988241
ENSG00000088035	0.999142	0.997288	0.998617	0.999429	0.998112	0.998323	0.984711	0.976694
ENSG00000088038	0.997614	0.993716	0.999059	0.999126	0.998074	0.999	0.99542	0.995306
ENSG00000088053	0.995596	0.997176	0.998506	0.998388	0.989722	0.989801	0.992407	0.993313
ENSG00000088179	0.997059	0.999212	0.998638	0.999239	0.998556	0.999468	0.998583	0.997416
ENSG00000088205	0.986852	0.987955	0.997544	0.997593	0.99746	0.998038	0.997383	0.997573
ENSG00000088247	0.997291	0.992234	0.998561	0.998145	0.998825	0.998291	0.99428	0.992094
ENSG00000088256	0.999056	0.999305	0.998349	0.998457	0.998784	0.999054	0.998161	0.997405
ENSG00000088280	0.99375	0.993408	0.987001	0.987881	0.992393	0.990053	0.980768	0.983118
ENSG00000088298	0.998285	0.998632	0.995865	0.997077	0.998106	0.995848	0.993883	0.993318
ENSG00000088305	0.98609	0.987056	0.989763	0.989876	0.98632	0.981022	0.995521	0.995389
ENSG00000088325	0.982739	0.985181	0.992623	0.992953	0.98906	0.980324	0.995922	0.996806
ENSG00000088340	0.989591	0.989059	0.994635	0.992897	0.991755	0.991364	0.990131	0.994355
ENSG00000088356	0.999351	0.999039	0.998609	0.999192	0.994943	0.996258	0.998323	0.996199
ENSG00000088367	0.991724	0.992312	0.993407	0.989543	0.987268	0.986401	0.99624	0.993903
ENSG00000088387	0.998986	0.997358	0.996604	0.998237	0.998403	0.998575	0.997089	0.996173
ENSG00000088448	0.997759	0.995134	0.997072	0.995599	0.999161	0.998495	0.99632	0.997053
ENSG00000088451	0.998264	0.997253	0.995962	0.994847	0.997197	0.9966	0.999464	0.999236
ENSG00000088538	0.996249	0.996657	0.997296	0.997546	0.987859	0.984668	0.997584	0.997075
ENSG00000088543	0.999276	0.99898	0.999014	0.998931	0.995903	0.991035	0.999158	0.999184
ENSG00000088682	0.997907	0.998207	0.99883	0.997747	0.998677	0.997522	0.998139	0.998452
ENSG00000088726	0.996661	0.998234	0.997336	0.998132	0.994416	0.994249	0.997408	0.998517
ENSG00000088727	0.995484	0.995429	0.994454	0.992954	0.99601	0.994761	0.994378	0.995408
ENSG00000088766	0.997794	0.994912	0.998479	0.999257	0.998953	0.999513	0.999057	0.999132
ENSG00000088808	0.997216	0.99619	0.996952	0.99879	0.997877	0.996019	0.994359	0.995741
ENSG00000088812	0.994314	0.995509	0.998481	0.998278	0.996455	0.994161	0.998932	0.998992
ENSG00000088826	0.99008	0.992474	0.999121	0.999151	0.995531	0.994954	0.998397	0.999125
ENSG00000088827	0.970576	0.962381	0.978286	0.969876	0.970525	0.957465	0.986507	0.971927
ENSG00000088832	0.997895	0.996999	0.99381	0.99159	0.996757	0.994226	0.996818	0.994197
ENSG00000088833	0.999139	0.998293	0.999032	0.999137	0.99689	0.996005	0.997852	0.999142
ENSG00000088836	0.988487	0.987874	0.993928	0.994406	0.985913	0.984868	0.992017	0.991355
ENSG00000088854	0.997305	0.999367	0.997798	0.998553	0.997629	0.996408	0.9961	0.991789
ENSG00000088876	0.995326	0.994685	0.997767	0.997926	0.997833	0.997915	0.991492	0.992082
ENSG00000088881	0.985254	0.989236	0.988463	0.991649	0.992668	0.989748	0.97014	0.979675
ENSG00000088882	0.981162	0.982115	0.976946	0.970713	0.979877	0.975824	0.985023	0.982582
ENSG00000088888	0.99759	0.995767	0.997387	0.998664	0.998323	0.9986	0.994415	0.992145
ENSG00000088899	0.994629	0.995146	0.996431	0.995974	0.995496	0.992996	0.997793	0.997952
ENSG00000088930	0.995668	0.990821	0.998814	0.998955	0.997223	0.994393	0.99817	0.997326
ENSG00000088970	0.999391	0.999669	0.998626	0.999032	0.998535	0.998704	0.998458	0.998535
ENSG00000088986	0.997782	0.996744	0.998895	0.999154	0.998051	0.995287	0.99648	0.994747
ENSG00000088992	0.998934	0.998076	0.998421	0.997651	0.998141	0.99878	0.999224	0.997929
ENSG00000089006	0.99875	0.999247	0.998434	0.998531	0.997227	0.997304	0.99931	0.99782
ENSG00000089009	0.984406	0.984257	0.99845	0.99764	0.998248	0.997733	0.992964	0.992955
ENSG00000089012	0.999166	0.997366	0.99857	0.997684	0.995444	0.986572	0.996462	0.997787
ENSG00000089022	0.999069	0.998091	0.998779	0.998072	0.999085	0.998532	0.9975	0.996514
ENSG00000089041	0.991909	0.986421	0.938081	0.933548	0.995808	0.992543	0.985512	0.977829
ENSG00000089048	0.995762	0.993453	0.992989	0.991858	0.981756	0.981438	0.996862	0.992944
ENSG00000089050	0.999156	0.998174	0.997994	0.998519	0.996254	0.996875	0.99916	0.99884
ENSG00000089053	0.995354	0.992735	0.998757	0.999064	0.993214	0.995271	0.985528	0.984039
ENSG00000089057	0.999297	0.99866	0.999033	0.998683	0.999452	0.99873	0.996205	0.995632
ENSG00000089060	0.998656	0.999328	0.999045	0.998415	0.997657	0.99414	0.972216	0.98024
ENSG00000089063	0.99822	0.995955	0.997965	0.998125	0.998012	0.998891	0.997986	0.998369
ENSG00000089091	0.986888	0.986257	0.992307	0.992456	0.989584	0.987867	0.99561	0.993085
ENSG00000089094	0.997993	0.996872	0.998398	0.998145	0.999247	0.999504	0.998041	0.997388
ENSG00000089123	0.998592	0.997498	0.999165	0.998706	0.990491	0.988241	0.996342	0.996037
ENSG00000089127	0.924612	0.915206	0.95426	0.932137	0.949973	0.939478	0.954944	0.945963
ENSG00000089154	0.996799	0.995181	0.99768	0.999516	0.998847	0.998122	0.997497	0.999462
ENSG00000089157	0.999199	0.997452	0.995391	0.994292	0.996914	0.996748	0.998038	0.997922
ENSG00000089159	0.991227	0.982226	0.999271	0.998237	0.998318	0.996979	0.993104	0.99198
ENSG00000089163	0.994976	0.996229	0.994478	0.994062	0.991959	0.990909	0.998092	0.998519
ENSG00000089169	0.991729	0.991058	0.994172	0.992791	0.995699	0.995531	0.990228	0.989562
ENSG00000089177	0.977867	0.98136	0.987621	0.985413	0.980382	0.982823	0.971167	0.966908
ENSG00000089195	0.999422	0.999346	0.995477	0.996254	0.997856	0.997918	0.999277	0.999032
ENSG00000089199	0.988102	0.980112	0.988115	0.978471	0.981185	0.975252	0.98775	0.980621
ENSG00000089220	0.998543	0.993142	0.997561	0.996369	0.994332	0.984948	0.99782	0.997088
ENSG00000089234	0.996029	0.990876	0.998542	0.998276	0.996481	0.995444	0.997716	0.997793
ENSG00000089248	0.997894	0.988472	0.999032	0.997448	0.995957	0.993225	0.991742	0.981956
ENSG00000089280	0.998549	0.997711	0.997361	0.997769	0.989339	0.986744	0.997165	0.996294
ENSG00000089289	0.998169	0.998485	0.986375	0.978192	0.997528	0.995601	0.998735	0.999137
ENSG00000089327	0.999331	0.995396	0.997946	0.995435	0.996059	0.993366	0.996616	0.993411
ENSG00000089335	0.99809	0.995818	0.994943	0.99298	0.988802	0.987819	0.994146	0.995874
ENSG00000089351	0.999165	0.997899	0.997141	0.998925	0.998047	0.997953	0.998575	0.997469
ENSG00000089472	0.993951	0.99288	0.993879	0.991303	0.998762	0.998248	0.991557	0.989485
ENSG00000089486	0.998598	0.995332	0.999064	0.993513	0.997153	0.996766	0.999498	0.99524
ENSG00000089505	0.995409	0.991606	0.995671	0.993182	0.984351	0.985173	0.993033	0.98184
ENSG00000089558	0.99065	0.987167	0.983732	0.98123	0.994075	0.993095	0.991957	0.991318
ENSG00000089597	0.995625	0.994541	0.999178	0.999082	0.989794	0.986461	0.998422	0.99883
ENSG00000089639	0.994064	0.981668	0.999245	0.997968	0.991646	0.989038	0.996004	0.990079
ENSG00000089682	0.994739	0.995794	0.99768	0.996645	0.991774	0.985581	0.995434	0.990412
ENSG00000089685	0.978547	0.995309	0.98672	0.997023	0.980811	0.990645	0.981025	0.992217
ENSG00000089692	0.992775	0.999741	0.997774	0.998379	0.996986	0.998537	0.994514	0.997903
ENSG00000089693	0.998202	0.996365	0.997244	0.997618	0.996874	0.995511	0.995382	0.992578
ENSG00000089723	0.991798	0.991301	0.993954	0.992372	0.995493	0.994296	0.994439	0.990204
ENSG00000089737	0.995324	0.992769	0.99917	0.998195	0.992927	0.987447	0.997349	0.997059
ENSG00000089775	0.996355	0.997992	0.989433	0.99424	0.997023	0.996869	0.99669	0.998001
ENSG00000089818	0.998542	0.997269	0.999152	0.998818	0.998268	0.997585	0.996754	0.997267
ENSG00000089820	0.995225	0.995123	0.997042	0.997688	0.998966	0.99944	0.992077	0.987727
ENSG00000089847	0.992325	0.993231	0.995955	0.995635	0.971213	0.974792	0.993532	0.995618
ENSG00000089876	0.995471	0.994479	0.997389	0.996002	0.997094	0.996802	0.998371	0.996508
ENSG00000089902	0.995498	0.991972	0.999174	0.999075	0.993951	0.989173	0.993545	0.990471
ENSG00000089916	0.999712	0.996588	0.998692	0.999086	0.998866	0.998835	0.998474	0.995672
ENSG00000090006	0.999443	0.99051	0.994345	0.987029	0.998052	0.995445	0.998633	0.994494
ENSG00000090013	0.995359	0.993039	0.9967	0.995088	0.998572	0.997384	0.995228	0.990362
ENSG00000090020	0.997486	0.99483	0.998013	0.997787	0.99924	0.999289	0.999045	0.997734
ENSG00000090054	0.998363	0.990359	0.998308	0.992887	0.999145	0.998017	0.979264	0.972611
ENSG00000090060	0.99929	0.998077	0.997146	0.996248	0.999388	0.99849	0.998007	0.994841
ENSG00000090061	0.997376	0.98905	0.998568	0.997398	0.999359	0.998652	0.996269	0.994815
ENSG00000090097	0.998619	0.999479	0.998657	0.997936	0.994908	0.992598	0.998211	0.99736
ENSG00000090104	0.994561	0.995397	0.992924	0.993003	0.995998	0.997103	0.992452	0.992934
ENSG00000090238	0.993151	0.988866	0.998297	0.99417	0.996046	0.989748	0.994478	0.990857
ENSG00000090263	0.996233	0.99498	0.991277	0.986654	0.994552	0.990026	0.998129	0.998845
ENSG00000090266	0.993866	0.984586	0.996486	0.996524	0.999261	0.999146	0.991484	0.992986
ENSG00000090273	0.997064	0.988163	0.996782	0.984484	0.990292	0.988375	0.995188	0.98498
ENSG00000090316	0.998691	0.998076	0.998847	0.998962	0.998798	0.997181	0.997174	0.996052
ENSG00000090339	0.998756	0.99473	0.995725	0.997	0.997983	0.998343	0.998984	0.997681
ENSG00000090372	0.999307	0.996215	0.998579	0.997721	0.999012	0.997621	0.997627	0.996094
ENSG00000090376	0.999546	0.998313	0.997383	0.997668	0.99852	0.990006	0.998914	0.997866
ENSG00000090382	0.988952	0.988163	0.991582	0.988742	0.992689	0.992449	0.993221	0.992867
ENSG00000090432	0.998144	0.998805	0.995919	0.995472	0.997207	0.996498	0.998746	0.999166
ENSG00000090447	0.999518	0.99854	0.99885	0.998004	0.999057	0.995904	0.998896	0.998866
ENSG00000090470	0.994891	0.99551	0.988859	0.990949	0.997119	0.994441	0.996372	0.994238
ENSG00000090487	0.999346	0.998699	0.998551	0.998795	0.996361	0.994418	0.9984	0.996749
ENSG00000090520	0.99797	0.991269	0.998442	0.998891	0.997242	0.996586	0.997124	0.998016
ENSG00000090530	0.996167	0.996393	0.984626	0.982467	0.974431	0.974921	0.984518	0.984653
ENSG00000090554	0.999637	0.999219	0.999187	0.999257	0.996787	0.992818	0.999127	0.998295
ENSG00000090565	0.989714	0.990718	0.999088	0.998737	0.997687	0.99617	0.994054	0.994313
ENSG00000090581	0.998873	0.996956	0.996243	0.998699	0.999169	0.99952	0.996731	0.993362
ENSG00000090612	0.999459	0.998572	0.998834	0.999119	0.986374	0.981789	0.996213	0.995831
ENSG00000090615	0.9985	0.999325	0.997233	0.995538	0.99912	0.999364	0.996716	0.997051
ENSG00000090621	0.999111	0.999361	0.99929	0.998883	0.996352	0.995485	0.998393	0.997241
ENSG00000090659	0.993297	0.991897	0.988196	0.988758	0.988665	0.985763	0.993809	0.992208
ENSG00000090661	0.999566	0.999359	0.997494	0.998037	0.999152	0.998842	0.997348	0.998233
ENSG00000090674	0.996549	0.996443	0.995068	0.990823	0.993468	0.989528	0.993186	0.992466
ENSG00000090686	0.995786	0.995197	0.99853	0.997437	0.998917	0.99904	0.999329	0.998626
ENSG00000090776	0.999417	0.998562	0.997091	0.997019	0.999394	0.999062	0.997219	0.995306
ENSG00000090857	0.99682	0.994818	0.996453	0.996677	0.997376	0.997435	0.996426	0.99447
ENSG00000090861	0.994888	0.994594	0.99865	0.998776	0.995907	0.993711	0.995667	0.998233
ENSG00000090863	0.993612	0.992942	0.998687	0.998717	0.9934	0.992367	0.999388	0.998132
ENSG00000090889	0.975945	0.992104	0.99008	0.998577	0.986794	0.995359	0.985855	0.992837
ENSG00000090905	0.998597	0.99917	0.998137	0.998563	0.99922	0.999228	0.998083	0.996279
ENSG00000090920	0.999349	0.999577	0.998223	0.998972	0.997786	0.998609	0.998898	0.999117
ENSG00000090924	0.992233	0.98289	0.997312	0.998168	0.997065	0.996115	0.994588	0.991906
ENSG00000090971	0.998517	0.998612	0.999205	0.99926	0.997043	0.996733	0.998826	0.995209
ENSG00000090975	0.99752	0.991151	0.997831	0.992953	0.998959	0.996876	0.997859	0.99376
ENSG00000090989	0.998619	0.99901	0.994838	0.997085	0.99796	0.999177	0.996869	0.995264
ENSG00000091009	0.998292	0.995202	0.998642	0.998159	0.998632	0.998762	0.998315	0.995515
ENSG00000091039	0.99866	0.994365	0.998014	0.998363	0.998614	0.998878	0.991335	0.994285
ENSG00000091073	0.980258	0.983721	0.984111	0.990795	0.992534	0.993917	0.997053	0.996645
ENSG00000091106	0.998623	0.997595	0.998395	0.996975	0.998663	0.98914	0.998921	0.998708
ENSG00000091127	0.999443	0.998881	0.996664	0.995676	0.995892	0.996429	0.998021	0.99771
ENSG00000091129	0.991495	0.99525	0.993218	0.995434	0.989766	0.99022	0.997298	0.996982
ENSG00000091136	0.990799	0.990828	0.990498	0.989209	0.982289	0.978723	0.992338	0.991295
ENSG00000091140	0.996311	0.997787	0.976205	0.971626	0.996559	0.998131	0.998772	0.998666
ENSG00000091157	0.999039	0.997998	0.998049	0.998619	0.998499	0.998671	0.997836	0.998271
ENSG00000091164	0.999519	0.99939	0.998014	0.997739	0.998869	0.997639	0.997978	0.997858
ENSG00000091181	0.998562	0.997882	0.99901	0.999141	0.993821	0.992884	0.999217	0.998551
ENSG00000091262	0.997822	0.997152	0.997985	0.997954	0.998007	0.997864	0.997013	0.995285
ENSG00000091317	0.99715	0.995147	0.998861	0.991885	0.999264	0.996892	0.997765	0.988272
ENSG00000091409	0.998275	0.999008	0.996459	0.998225	0.998847	0.998136	0.996969	0.99786
ENSG00000091436	0.99836	0.997967	0.998625	0.999045	0.998759	0.998897	0.996111	0.99707
ENSG00000091483	0.998222	0.997424	0.997495	0.997032	0.998427	0.996422	0.999177	0.997786
ENSG00000091490	0.994779	0.994756	0.998188	0.998072	0.998777	0.997274	0.99854	0.991187
ENSG00000091513	0.986549	0.985884	0.980458	0.980696	0.988143	0.989339	0.977572	0.974166
ENSG00000091527	0.996781	0.997176	0.997977	0.997693	0.997595	0.998209	0.998934	0.999275
ENSG00000091536	0.995583	0.994204	0.991357	0.990859	0.979214	0.976117	0.987965	0.985875
ENSG00000091542	0.9994	0.999425	0.998788	0.998976	0.994227	0.993113	0.999157	0.997008
ENSG00000091592	0.998026	0.998518	0.997767	0.998856	0.998607	0.997273	0.998413	0.997253
ENSG00000091622	0.989314	0.985947	0.976584	0.973169	0.982929	0.982026	0.991882	0.990452
ENSG00000091640	0.998335	0.996629	0.991635	0.984591	0.998135	0.997439	0.998865	0.997588
ENSG00000091651	0.979185	0.981597	0.991948	0.993329	0.987259	0.98838	0.995605	0.994921
ENSG00000091732	0.999081	0.999024	0.997973	0.99894	0.99693	0.994435	0.998146	0.995794
ENSG00000091831	0.9935	0.991636	0.992692	0.992153	0.989153	0.985913	0.992194	0.977786
ENSG00000091844	0.993388	0.993581	0.992754	0.992784	0.993374	0.993132	0.984443	0.984329
ENSG00000091879	0.992088	0.989558	0.991127	0.987122	0.994742	0.993017	0.991362	0.987801
ENSG00000091947	0.999598	0.994541	0.998711	0.998813	0.998414	0.998948	0.997938	0.993469
ENSG00000091972	0.986238	0.995141	0.996533	0.997383	0.982318	0.989779	0.991476	0.996683
ENSG00000092010	0.997109	0.994711	0.995377	0.990069	0.998102	0.997428	0.993391	0.983652
ENSG00000092020	0.996558	0.996272	0.991694	0.988227	0.992865	0.99556	0.998586	0.999215
ENSG00000092036	0.998495	0.998473	0.997884	0.997859	0.995596	0.996605	0.997775	0.997884
ENSG00000092051	0.996507	0.995327	0.994704	0.992307	0.972179	0.972571	0.994844	0.99616
ENSG00000092067	0.994899	0.993174	0.99795	0.99747	0.998127	0.99832	0.998885	0.998017
ENSG00000092068	0.995704	0.995522	0.993288	0.995196	0.995462	0.995493	0.995933	0.995995
ENSG00000092094	0.998638	0.999109	0.996339	0.992021	0.997278	0.995037	0.999245	0.99927
ENSG00000092096	0.997647	0.99714	0.997722	0.990497	0.995215	0.993325	0.989877	0.99204
ENSG00000092098	0.99398	0.969329	0.997307	0.989738	0.997426	0.992369	0.99183	0.987472
ENSG00000092108	0.998972	0.998935	0.986082	0.97962	0.998268	0.998146	0.99764	0.997317
ENSG00000092140	0.998467	0.996824	0.997191	0.996556	0.990868	0.990235	0.994381	0.992427
ENSG00000092148	0.998202	0.998353	0.998813	0.998737	0.999033	0.998012	0.998557	0.995931
ENSG00000092199	0.99753	0.996915	0.994727	0.989381	0.995351	0.995117	0.997904	0.998506
ENSG00000092200	0.998409	0.994179	0.995615	0.991325	0.996667	0.997243	0.996009	0.991742
ENSG00000092201	0.996797	0.994407	0.998508	0.99898	0.99338	0.990157	0.99789	0.998357
ENSG00000092203	0.996133	0.991248	0.998413	0.998068	0.996742	0.993962	0.99766	0.997506
ENSG00000092208	0.99652	0.998119	0.988335	0.983758	0.986357	0.982692	0.998705	0.998131
ENSG00000092295	0.99738	0.997092	0.993374	0.989957	0.994605	0.991908	0.994661	0.995551
ENSG00000092330	0.997952	0.997081	0.997367	0.997585	0.997795	0.998695	0.999049	0.996402
ENSG00000092421	0.994493	0.992636	0.991894	0.991663	0.979355	0.980176	0.993426	0.994148
ENSG00000092439	0.997247	0.988918	0.995614	0.986936	0.992402	0.989809	0.99283	0.984594
ENSG00000092445	0.988757	0.985303	0.992309	0.989061	0.991018	0.987857	0.991806	0.988442
ENSG00000092470	0.995803	0.996433	0.997329	0.998822	0.993793	0.993433	0.986394	0.988943
ENSG00000092529	0.969933	0.951326	0.965463	0.959295	0.985194	0.982641	0.98953	0.986696
ENSG00000092531	0.99672	0.979466	0.997898	0.983243	0.995834	0.993655	0.98553	0.965578
ENSG00000092621	0.996915	0.999213	0.998299	0.999008	0.99951	0.998983	0.996384	0.998678
ENSG00000092758	0.839383	0.840651	0.861987	0.86116	0.881114	0.874492	0.898126	0.886441
ENSG00000092820	0.996891	0.996762	0.999024	0.996734	0.995209	0.995754	0.998532	0.995445
ENSG00000092841	0.998694	0.996965	0.995644	0.993019	0.999002	0.999078	0.999075	0.998534
ENSG00000092847	0.996094	0.993684	0.99885	0.99892	0.998104	0.998106	0.998385	0.997935
ENSG00000092850	0.994371	0.994339	0.989309	0.99115	0.992923	0.992287	0.998132	0.996801
ENSG00000092853	0.985778	0.992596	0.981846	0.988399	0.983599	0.991174	0.98966	0.987147
ENSG00000092871	0.992139	0.982861	0.998182	0.990313	0.995911	0.992967	0.991945	0.984284
ENSG00000092929	0.994118	0.990488	0.998274	0.99843	0.997024	0.994471	0.995858	0.99489
ENSG00000092931	0.998561	0.998347	0.998363	0.997846	0.996723	0.996062	0.997613	0.996971
ENSG00000092964	0.998384	0.995684	0.997711	0.995359	0.98749	0.977937	0.999094	0.998824
ENSG00000092969	0.991993	0.985188	0.992398	0.983785	0.992199	0.98794	0.994621	0.99012
ENSG00000092978	0.99933	0.999107	0.995759	0.994637	0.996538	0.993677	0.995658	0.994859
ENSG00000093000	0.999088	0.99933	0.998695	0.998575	0.999145	0.999147	0.99774	0.994444
ENSG00000093009	0.97747	0.991195	0.985364	0.994861	0.968471	0.987761	0.989915	0.997746
ENSG00000093010	0.999528	0.997571	0.998999	0.994194	0.988062	0.98075	0.993587	0.995343
ENSG00000093072	0.998093	0.998722	0.99787	0.994865	0.991747	0.984833	0.999038	0.998118
ENSG00000093134	0.997457	0.994575	0.993327	0.985145	0.997488	0.994547	0.992285	0.984631
ENSG00000093144	0.981439	0.981639	0.980753	0.980106	0.997093	0.997372	0.985442	0.986461
ENSG00000093167	0.998972	0.998517	0.997765	0.998523	0.998178	0.997586	0.99788	0.997427
ENSG00000093183	0.9986	0.999083	0.999017	0.998961	0.998796	0.99835	0.998731	0.998106
ENSG00000093217	0.993121	0.991424	0.992394	0.989309	0.983148	0.980594	0.993945	0.993359
ENSG00000094631	0.997283	0.997632	0.998996	0.998697	0.998011	0.998411	0.999012	0.999136
ENSG00000094804	0.972923	0.983209	0.977179	0.987936	0.977455	0.989024	0.99296	0.992541
ENSG00000094841	0.999036	0.997535	0.994731	0.99472	0.984942	0.982783	0.998545	0.997392
ENSG00000094880	0.998577	0.994965	0.99852	0.996749	0.997509	0.99541	0.99755	0.998598
ENSG00000094914	0.998968	0.998275	0.999085	0.998915	0.993738	0.995324	0.99939	0.997335
ENSG00000094916	0.997255	0.997874	0.997777	0.998428	0.997154	0.991587	0.998833	0.997326
ENSG00000094975	0.996949	0.99479	0.994436	0.991424	0.998335	0.998034	0.988248	0.97874
ENSG00000095002	0.998737	0.999261	0.998196	0.998282	0.999269	0.998748	0.996569	0.996759
ENSG00000095015	0.997723	0.994493	0.998966	0.998914	0.998999	0.999089	0.99536	0.992042
ENSG00000095059	0.998303	0.997078	0.999442	0.997636	0.999208	0.998472	0.996796	0.992648
ENSG00000095066	0.995935	0.997243	0.997697	0.997588	0.996828	0.994883	0.999072	0.999019
ENSG00000095139	0.990259	0.983878	0.999086	0.998067	0.991848	0.990787	0.995278	0.992606
ENSG00000095209	0.995198	0.994859	0.993644	0.994606	0.988328	0.987547	0.996049	0.995176
ENSG00000095261	0.997198	0.996652	0.993726	0.992027	0.991998	0.994271	0.99899	0.998501
ENSG00000095303	0.999191	0.99955	0.998144	0.998086	0.997466	0.99758	0.99885	0.998923
ENSG00000095319	0.995625	0.990975	0.998227	0.999313	0.99497	0.992965	0.996149	0.996733
ENSG00000095321	0.998749	0.998804	0.99893	0.998022	0.997891	0.997799	0.999252	0.999094
ENSG00000095370	0.998019	0.993734	0.998601	0.998843	0.998184	0.999366	0.996078	0.995508
ENSG00000095380	0.996486	0.996154	0.999308	0.996762	0.996384	0.996672	0.998671	0.994905
ENSG00000095383	0.999653	0.999108	0.998525	0.997484	0.99869	0.9967	0.998264	0.998466
ENSG00000095397	0.998527	0.994551	0.999205	0.997831	0.996037	0.996747	0.998628	0.997535
ENSG00000095464	0.989733	0.990194	0.991041	0.992823	0.984172	0.980478	0.983124	0.984235
ENSG00000095485	0.999521	0.998885	0.999283	0.998598	0.998471	0.997603	0.998769	0.995783
ENSG00000095539	0.995218	0.990729	0.997572	0.99603	0.988316	0.988024	0.995931	0.993416
ENSG00000095564	0.995377	0.988554	0.998057	0.995039	0.999042	0.999249	0.994626	0.986671
ENSG00000095574	0.997782	0.992504	0.999302	0.999358	0.99958	0.999177	0.998389	0.997165
ENSG00000095585	0.996084	0.997682	0.994684	0.995695	0.994679	0.992787	0.994679	0.997821
ENSG00000095627	0.990292	0.986771	0.981064	0.972646	0.981386	0.97678	0.982551	0.975682
ENSG00000095637	0.985582	0.983457	0.992229	0.987462	0.988026	0.987098	0.984449	0.983316
ENSG00000095739	0.994642	0.994356	0.993957	0.992434	0.98403	0.982965	0.99327	0.990805
ENSG00000095787	0.995986	0.995665	0.998854	0.998597	0.999319	0.998854	0.997667	0.992513
ENSG00000095794	0.997711	0.995236	0.99243	0.992851	0.999304	0.999299	0.997476	0.995633
ENSG00000095906	0.998695	0.992992	0.998929	0.998175	0.99743	0.996532	0.993469	0.984845
ENSG00000095917	0.938521	0.926044	0.948048	0.924706	0.931698	0.917189	0.943424	0.914912
ENSG00000095932	0.99755	0.998539	0.997622	0.997223	0.998564	0.996646	0.997358	0.998035
ENSG00000095951	0.999534	0.99876	0.999336	0.998675	0.997698	0.997389	0.997854	0.994739
ENSG00000095970	0.986963	0.985994	0.994074	0.993307	0.991255	0.988563	0.992821	0.992608
ENSG00000096006	0.998382	0.997562	0.998419	0.997397	0.996231	0.996687	0.998939	0.998604
ENSG00000096060	0.998921	0.998733	0.98355	0.967257	0.999515	0.999434	0.9994	0.999253
ENSG00000096063	0.999174	0.997372	0.997719	0.997637	0.998023	0.995002	0.998782	0.998855
ENSG00000096070	0.997413	0.995262	0.998988	0.998359	0.998607	0.999128	0.996854	0.996818
ENSG00000096080	0.998071	0.998371	0.998337	0.998573	0.998132	0.997556	0.998544	0.998709
ENSG00000096092	0.998041	0.998194	0.994409	0.995913	0.994121	0.992996	0.996179	0.991905
ENSG00000096093	0.999217	0.99921	0.998082	0.998347	0.998652	0.998441	0.99894	0.998316
ENSG00000096384	0.99585	0.994868	0.997223	0.997165	0.994982	0.991741	0.994349	0.994569
ENSG00000096401	0.996895	0.994315	0.987565	0.987533	0.991016	0.993234	0.993745	0.993841
ENSG00000096433	0.999562	0.998996	0.999028	0.998685	0.999389	0.99618	0.998925	0.998907
ENSG00000096654	0.99928	0.998675	0.998515	0.99646	0.993936	0.993917	0.996776	0.997259
ENSG00000096696	0.938253	0.944815	0.962381	0.925646	0.909807	0.932891	0.95616	0.948203
ENSG00000096717	0.998103	0.996651	0.999199	0.99885	0.999376	0.998535	0.995671	0.988855
ENSG00000096746	0.995969	0.994983	0.997732	0.996438	0.985395	0.986712	0.997225	0.995604
ENSG00000096872	0.992457	0.991974	0.983191	0.982815	0.986333	0.987157	0.994045	0.994189
ENSG00000096968	0.995869	0.993852	0.998912	0.998804	0.999435	0.997019	0.996715	0.997595
ENSG00000096996	0.99866	0.997594	0.998817	0.997279	0.998223	0.998175	0.997274	0.996604
ENSG00000097007	0.996046	0.995455	0.997203	0.998339	0.996748	0.997124	0.995974	0.997799
ENSG00000097021	0.999407	0.99538	0.996288	0.997927	0.997821	0.99444	0.998275	0.994416
ENSG00000097033	0.998955	0.996137	0.998625	0.998568	0.995931	0.99544	0.994062	0.994108
ENSG00000097046	0.997701	0.997326	0.997301	0.997475	0.99351	0.994594	0.997778	0.997126
ENSG00000097096	0.989408	0.987948	0.992674	0.990665	0.996794	0.996814	0.989812	0.988426
ENSG00000099139	0.999282	0.999281	0.99868	0.997954	0.996058	0.995729	0.995802	0.995081
ENSG00000099194	0.998308	0.998919	0.995505	0.996424	0.998174	0.998429	0.997747	0.997186
ENSG00000099203	0.996186	0.99711	0.997012	0.996303	0.997334	0.998642	0.997547	0.998097
ENSG00000099204	0.994269	0.998177	0.997376	0.997759	0.995842	0.986782	0.994494	0.998919
ENSG00000099219	0.991907	0.998302	0.992123	0.994696	0.996587	0.998304	0.992791	0.99584
ENSG00000099246	0.997588	0.997119	0.99358	0.991997	0.999397	0.999057	0.999108	0.99804
ENSG00000099250	0.986468	0.984114	0.994026	0.992324	0.990607	0.990925	0.996722	0.996281
ENSG00000099251	0.961039	0.96307	0.979555	0.977836	0.984688	0.985145	0.962729	0.96106
ENSG00000099256	0.988379	0.98721	0.989377	0.986296	0.990106	0.990364	0.994013	0.996364
ENSG00000099282	0.998122	0.998661	0.999168	0.998657	0.994708	0.995611	0.998934	0.998789
ENSG00000099284	0.998608	0.999094	0.997909	0.997382	0.99768	0.99525	0.997936	0.997707
ENSG00000099290	0.979528	0.974585	0.985552	0.984194	0.988381	0.985966	0.986618	0.977527
ENSG00000099308	0.997272	0.989385	0.998052	0.997575	0.997808	0.996062	0.996885	0.991975
ENSG00000099326	0.998782	0.998569	0.999095	0.998445	0.999426	0.999236	0.999114	0.998569
ENSG00000099330	0.998296	0.995287	0.996385	0.993814	0.998563	0.998616	0.997234	0.9941
ENSG00000099331	0.998199	0.993763	0.998158	0.999111	0.999045	0.997731	0.998967	0.998257
ENSG00000099337	0.997449	0.996905	0.998904	0.99886	0.999642	0.998999	0.997384	0.994694
ENSG00000099338	0.985986	0.989516	0.994472	0.992093	0.997659	0.996732	0.987344	0.986239
ENSG00000099341	0.998758	0.99606	0.997186	0.998613	0.99782	0.996602	0.995556	0.992986
ENSG00000099364	0.99902	0.99829	0.996959	0.997007	0.998685	0.998181	0.991379	0.988884
ENSG00000099365	0.995667	0.994843	0.99711	0.99632	0.991041	0.992803	0.995567	0.995601
ENSG00000099377	0.998426	0.99782	0.999547	0.999488	0.999016	0.998962	0.998579	0.998553
ENSG00000099381	0.997017	0.995428	0.998735	0.99793	0.998574	0.998478	0.998697	0.996827
ENSG00000099385	0.999588	0.99729	0.998506	0.998595	0.998821	0.997952	0.997598	0.992929
ENSG00000099622	0.999212	0.997433	0.998746	0.996794	0.998865	0.998424	0.997877	0.989841
ENSG00000099624	0.994998	0.982449	0.996637	0.975225	0.995579	0.995007	0.996574	0.980949
ENSG00000099725	0.978792	0.977526	0.937282	0.933112	0.9657	0.962501	0.968698	0.970085
ENSG00000099769	0.989943	0.988321	0.986571	0.985335	0.993245	0.992882	0.993903	0.993364
ENSG00000099783	0.996109	0.993995	0.997098	0.99334	0.99253	0.992425	0.999231	0.994805
ENSG00000099785	0.997286	0.997749	0.989287	0.991388	0.997968	0.998968	0.997368	0.992721
ENSG00000099795	0.999633	0.995845	0.998505	0.996596	0.998818	0.999354	0.994734	0.992625
ENSG00000099797	0.994105	0.993621	0.998816	0.997569	0.996943	0.992768	0.995575	0.991671
ENSG00000099800	0.99882	0.993377	0.99917	0.998905	0.999135	0.997954	0.99816	0.992971
ENSG00000099804	0.991976	0.98783	0.997788	0.994963	0.995988	0.995244	0.994593	0.983349
ENSG00000099810	0.999062	0.999275	0.998129	0.99901	0.998357	0.997273	0.997325	0.998389
ENSG00000099814	0.995806	0.996038	0.998972	0.999205	0.994936	0.994223	0.996548	0.997632
ENSG00000099817	0.999097	0.998761	0.997805	0.996346	0.997441	0.996998	0.997421	0.993212
ENSG00000099821	0.999432	0.999103	0.999259	0.998637	0.999213	0.996376	0.997897	0.995437
ENSG00000099822	0.991038	0.990508	0.982562	0.975512	0.988311	0.986494	0.995482	0.994125
ENSG00000099834	0.984451	0.985678	0.991396	0.990939	0.985095	0.983845	0.986152	0.984407
ENSG00000099840	0.996948	0.999001	0.996857	0.998056	0.99426	0.992503	0.995237	0.997496
ENSG00000099849	0.998325	0.995218	0.99906	0.999345	0.994771	0.996845	0.997417	0.995723
ENSG00000099860	0.997448	0.99523	0.998098	0.996153	0.995603	0.988138	0.997725	0.992746
ENSG00000099864	0.998221	0.997431	0.998762	0.997663	0.997828	0.997815	0.998449	0.998147
ENSG00000099866	0.998707	0.998614	0.998955	0.998587	0.99749	0.997831	0.998565	0.999024
ENSG00000099875	0.99658	0.992031	0.995615	0.996	0.99761	0.997376	0.993534	0.989172
ENSG00000099889	0.99898	0.999173	0.998761	0.998157	0.998183	0.998124	0.99757	0.998595
ENSG00000099899	0.998509	0.997532	0.998775	0.998014	0.99856	0.99759	0.998497	0.996833
ENSG00000099901	0.999005	0.994218	0.999168	0.998952	0.9984	0.997929	0.992398	0.982841
ENSG00000099904	0.999527	0.999068	0.998319	0.998183	0.996456	0.996858	0.995736	0.996286
ENSG00000099910	0.995167	0.996174	0.997938	0.997436	0.998391	0.996757	0.99519	0.995738
ENSG00000099917	0.998274	0.999508	0.998696	0.998558	0.996916	0.997477	0.999057	0.999004
ENSG00000099937	0.99248	0.990911	0.995067	0.992448	0.991116	0.988889	0.98854	0.983689
ENSG00000099940	0.988872	0.991063	0.997943	0.996238	0.993183	0.992351	0.996824	0.996785
ENSG00000099942	0.996007	0.996964	0.997788	0.998032	0.994999	0.994256	0.995998	0.994556
ENSG00000099949	0.994312	0.994389	0.998992	0.998628	0.997415	0.998334	0.998874	0.999421
ENSG00000099953	0.99686	0.997426	0.990785	0.990157	0.992975	0.990505	0.99013	0.992103
ENSG00000099954	0.99123	0.989853	0.993749	0.989219	0.996416	0.995682	0.989026	0.986067
ENSG00000099956	0.999163	0.991654	0.997961	0.979281	0.99694	0.99339	0.997423	0.978308
ENSG00000099957	0.983383	0.986526	0.991428	0.991104	0.978686	0.978704	0.989644	0.986665
ENSG00000099958	0.999521	0.993225	0.998885	0.997126	0.99587	0.992045	0.995982	0.994302
ENSG00000099960	0.993778	0.985706	0.993572	0.968897	0.996858	0.985516	0.984697	0.961297
ENSG00000099968	0.99796	0.997872	0.998811	0.999397	0.99898	0.998902	0.999066	0.999085
ENSG00000099974	0.998001	0.997855	0.998654	0.998318	0.994217	0.992765	0.996666	0.998407
ENSG00000099977	0.971556	0.966688	0.978123	0.973213	0.981739	0.979495	0.978443	0.971407
ENSG00000099985	0.998417	0.996222	0.998975	0.997823	0.996735	0.995315	0.998605	0.998876
ENSG00000099991	0.999479	0.998731	0.998299	0.99856	0.999419	0.999508	0.998494	0.998502
ENSG00000099992	0.998442	0.990495	0.998199	0.990584	0.998563	0.998408	0.997132	0.989751
ENSG00000099994	0.996781	0.996805	0.998088	0.998113	0.982705	0.983055	0.999033	0.999077
ENSG00000099995	0.993342	0.985482	0.999	0.997446	0.998561	0.999056	0.994079	0.991484
ENSG00000099998	0.998397	0.997476	0.999042	0.998301	0.995151	0.995041	0.998861	0.997807
ENSG00000099999	0.999027	0.998959	0.997566	0.99677	0.997671	0.997355	0.997402	0.998584
ENSG00000100003	0.9922	0.992833	0.994949	0.993918	0.98541	0.988166	0.994143	0.994801
ENSG00000100012	0.996966	0.99714	0.998088	0.99874	0.994328	0.992406	0.995726	0.996495
ENSG00000100014	0.99902	0.99904	0.997912	0.995698	0.99884	0.998014	0.998093	0.99487
ENSG00000100023	0.995387	0.989786	0.998951	0.997127	0.999135	0.998475	0.993526	0.996153
ENSG00000100024	0.996769	0.99596	0.996357	0.995314	0.996882	0.995802	0.997417	0.997481
ENSG00000100027	0.998823	0.999061	0.998668	0.99803	0.998348	0.998187	0.998558	0.999267
ENSG00000100028	0.991937	0.988446	0.9994	0.998787	0.999212	0.998769	0.994262	0.989414
ENSG00000100029	0.997887	0.997808	0.997695	0.994339	0.994541	0.991005	0.999418	0.994472
ENSG00000100030	0.996835	0.992232	0.998581	0.999188	0.997236	0.992972	0.9939	0.988949
ENSG00000100031	0.996926	0.99703	0.998182	0.998904	0.996015	0.996013	0.998476	0.997956
ENSG00000100034	0.986072	0.984553	0.991288	0.987979	0.993911	0.992082	0.985197	0.974254
ENSG00000100036	0.995822	0.994795	0.998777	0.997967	0.993449	0.991989	0.994981	0.994635
ENSG00000100038	0.98354	0.97981	0.993255	0.991859	0.991864	0.991733	0.997773	0.997763
ENSG00000100053	0.994187	0.988709	0.997464	0.994458	0.9828	0.970584	0.99704	0.990832
ENSG00000100055	0.997735	0.993247	0.998844	0.996866	0.998574	0.998606	0.992413	0.990015
ENSG00000100056	0.993078	0.994092	0.996712	0.998053	0.994886	0.994664	0.993616	0.996412
ENSG00000100058	0.952885	0.960636	0.949608	0.95602	0.984665	0.981922	0.958834	0.965965
ENSG00000100060	0.999626	0.998661	0.998852	0.998974	0.998139	0.999049	0.999228	0.997117
ENSG00000100065	0.99237	0.992084	0.990879	0.989258	0.992632	0.990983	0.990718	0.991058
ENSG00000100068	0.966906	0.969459	0.985761	0.985127	0.985246	0.986218	0.980345	0.978466
ENSG00000100075	0.999232	0.998734	0.997822	0.997171	0.997287	0.997961	0.998317	0.994838
ENSG00000100077	0.998663	0.998828	0.994759	0.985165	0.989941	0.978734	0.998676	0.99729
ENSG00000100079	0.987962	0.986762	0.985076	0.987318	0.988535	0.988976	0.988947	0.986443
ENSG00000100083	0.998608	0.998373	0.998446	0.993778	0.998869	0.998052	0.996907	0.991535
ENSG00000100084	0.996766	0.991377	0.998911	0.989924	0.999118	0.998591	0.99846	0.989707
ENSG00000100092	0.994676	0.996442	0.998595	0.995505	0.999319	0.999519	0.995284	0.987354
ENSG00000100095	0.994817	0.995926	0.994261	0.993631	0.987774	0.982325	0.993043	0.995389
ENSG00000100097	0.99826	0.998411	0.998728	0.998089	0.996297	0.994645	0.996879	0.995759
ENSG00000100099	0.990865	0.992961	0.996513	0.996411	0.997658	0.99658	0.996817	0.996279
ENSG00000100100	0.997671	0.998801	0.998177	0.998559	0.997901	0.995141	0.99741	0.999183
ENSG00000100104	0.997211	0.994273	0.998015	0.99481	0.999231	0.99881	0.998348	0.992821
ENSG00000100105	0.999289	0.998338	0.996056	0.995986	0.9976	0.994421	0.998119	0.99481
ENSG00000100106	0.999608	0.998451	0.998743	0.998002	0.999122	0.998703	0.996442	0.992719
ENSG00000100109	0.983805	0.987093	0.989494	0.991857	0.986005	0.983465	0.988734	0.990132
ENSG00000100116	0.996471	0.997946	0.996455	0.997716	0.998332	0.99843	0.994159	0.994443
ENSG00000100122	0.976701	0.977866	0.987577	0.987766	0.986909	0.986752	0.990215	0.988752
ENSG00000100124	0.987115	0.990727	0.986888	0.991245	0.997448	0.998381	0.983177	0.984093
ENSG00000100129	0.998877	0.997627	0.999143	0.996336	0.998461	0.998212	0.998755	0.996888
ENSG00000100138	0.999136	0.99522	0.997476	0.997361	0.995563	0.996244	0.991398	0.985953
ENSG00000100139	0.915329	0.931116	0.95809	0.950531	0.969908	0.968908	0.950582	0.957732
ENSG00000100142	0.998303	0.995706	0.998939	0.998183	0.999035	0.998213	0.996939	0.991418
ENSG00000100146	0.985599	0.9852	0.977498	0.97873	0.992584	0.992367	0.985546	0.983211
ENSG00000100147	0.993277	0.993677	0.994759	0.994342	0.993078	0.992486	0.992945	0.993224
ENSG00000100150	0.998971	0.998078	0.999397	0.997508	0.998053	0.997085	0.996862	0.990766
ENSG00000100151	0.998174	0.998578	0.997261	0.997081	0.991776	0.994119	0.997679	0.996836
ENSG00000100154	0.997503	0.99591	0.996846	0.996411	0.995977	0.991073	0.997613	0.996254
ENSG00000100156	0.990901	0.989311	0.988471	0.987354	0.988207	0.979161	0.987613	0.984786
ENSG00000100162	0.988923	0.993573	0.99211	0.996215	0.984698	0.991106	0.992565	0.993981
ENSG00000100167	0.99304	0.992606	0.990485	0.991172	0.993171	0.991445	0.988208	0.987798
ENSG00000100181	0.997827	0.997541	0.99565	0.992897	0.997537	0.996962	0.997861	0.997234
ENSG00000100196	0.993131	0.991476	0.992826	0.991494	0.994019	0.992924	0.984565	0.979076
ENSG00000100197	0.972573	0.973186	0.990856	0.990715	0.989871	0.988359	0.980472	0.979645
ENSG00000100201	0.998726	0.99853	0.999024	0.998012	0.999092	0.998686	0.996782	0.994344
ENSG00000100206	0.989095	0.986748	0.990473	0.978623	0.984437	0.974439	0.990443	0.985937
ENSG00000100207	0.997424	0.995202	0.999172	0.997781	0.999463	0.999322	0.999116	0.997595
ENSG00000100209	0.999125	0.995666	0.994523	0.998663	0.994641	0.994071	0.998189	0.997961
ENSG00000100211	0.999227	0.99756	0.996174	0.997032	0.998842	0.997567	0.997511	0.995441
ENSG00000100216	0.999325	0.99742	0.997865	0.998194	0.99673	0.993301	0.997741	0.994564
ENSG00000100218	0.996657	0.995686	0.983936	0.982065	0.980775	0.981605	0.988929	0.987149
ENSG00000100219	0.99817	0.996252	0.997689	0.996894	0.996927	0.997585	0.997694	0.999023
ENSG00000100220	0.99574	0.984549	0.992603	0.99432	0.990173	0.985943	0.990658	0.981147
ENSG00000100221	0.998345	0.997346	0.996593	0.993938	0.998555	0.998769	0.996142	0.994886
ENSG00000100225	0.999659	0.999154	0.998436	0.996823	0.99815	0.997834	0.999344	0.998694
ENSG00000100226	0.99209	0.979271	0.996484	0.995617	0.990275	0.987419	0.998135	0.991333
ENSG00000100227	0.997836	0.997358	0.997169	0.996332	0.999153	0.998917	0.999113	0.998836
ENSG00000100228	0.997097	0.992604	0.998264	0.995999	0.99752	0.995398	0.995373	0.992574
ENSG00000100234	0.994566	0.992417	0.993705	0.987619	0.992745	0.990719	0.99756	0.99639
ENSG00000100239	0.998556	0.998632	0.998441	0.998444	0.999267	0.999247	0.997409	0.994576
ENSG00000100241	0.994703	0.9843	0.998171	0.995129	0.998541	0.999611	0.9941	0.989484
ENSG00000100242	0.994063	0.996081	0.996648	0.992995	0.99436	0.992112	0.999019	0.998902
ENSG00000100243	0.999037	0.99885	0.99849	0.997517	0.996725	0.997551	0.9923	0.989299
ENSG00000100246	0.999497	0.998343	0.997568	0.998262	0.998853	0.998183	0.998213	0.994739
ENSG00000100253	0.993857	0.991343	0.991774	0.990349	0.984081	0.982098	0.997524	0.992737
ENSG00000100258	0.99702	0.996533	0.998492	0.999107	0.999291	0.999268	0.993964	0.991776
ENSG00000100263	0.998418	0.998495	0.998743	0.999307	0.998609	0.997994	0.996818	0.993319
ENSG00000100266	0.99127	0.978024	0.997733	0.990617	0.997321	0.991464	0.993252	0.987298
ENSG00000100271	0.999053	0.999088	0.998878	0.998717	0.987148	0.987067	0.996908	0.996686
ENSG00000100276	0.991208	0.990323	0.995928	0.995135	0.991604	0.988155	0.99001	0.988991
ENSG00000100280	0.996192	0.993896	0.998164	0.996045	0.996178	0.993324	0.996824	0.993778
ENSG00000100281	0.999539	0.997649	0.996877	0.992554	0.997296	0.995183	0.996099	0.994159
ENSG00000100284	0.999601	0.999599	0.999417	0.998252	0.998704	0.998154	0.997885	0.996191
ENSG00000100285	0.994764	0.993081	0.993924	0.992198	0.996609	0.996582	0.99479	0.994848
ENSG00000100288	0.994698	0.994466	0.987971	0.987032	0.985325	0.985436	0.998603	0.998069
ENSG00000100290	0.998602	0.998052	0.996234	0.996978	0.992581	0.994767	0.996122	0.99598
ENSG00000100292	0.97307	0.986695	0.980915	0.986311	0.991417	0.983709	0.994003	0.997861
ENSG00000100294	0.996452	0.996573	0.997734	0.997603	0.998574	0.996481	0.998553	0.997765
ENSG00000100296	0.998297	0.995592	0.998944	0.997421	0.997151	0.992906	0.996084	0.994933
ENSG00000100297	0.996128	0.993411	0.999417	0.993903	0.998913	0.995043	0.998507	0.990909
ENSG00000100298	0.995928	0.998376	0.988838	0.994994	0.99014	0.993564	0.997421	0.998969
ENSG00000100299	0.983287	0.984199	0.975271	0.978273	0.967479	0.963158	0.989853	0.988323
ENSG00000100300	0.998134	0.99406	0.997916	0.995072	0.997707	0.997306	0.997549	0.996311
ENSG00000100304	0.998878	0.998451	0.998466	0.998488	0.999331	0.99867	0.999392	0.999146
ENSG00000100307	0.997655	0.994742	0.99537	0.994004	0.995842	0.992527	0.995579	0.996739
ENSG00000100311	0.987274	0.988078	0.993998	0.994541	0.989427	0.992479	0.99268	0.989855
ENSG00000100314	0.992521	0.990658	0.985098	0.985294	0.992264	0.990712	0.989475	0.993708
ENSG00000100316	0.994495	0.993317	0.99692	0.99665	0.994418	0.992346	0.996001	0.99694
ENSG00000100319	0.99281	0.99573	0.998471	0.998585	0.998019	0.997292	0.998171	0.996454
ENSG00000100320	0.985908	0.987509	0.989084	0.989274	0.983693	0.982358	0.989408	0.99081
ENSG00000100321	0.99963	0.998939	0.998341	0.998689	0.995023	0.995276	0.998484	0.998179
ENSG00000100324	0.999659	0.99933	0.998571	0.998113	0.998296	0.995139	0.996517	0.997789
ENSG00000100325	0.993828	0.990738	0.991791	0.984659	0.983322	0.980252	0.995764	0.989625
ENSG00000100330	0.995953	0.986183	0.999276	0.999054	0.993955	0.985695	0.994612	0.987544
ENSG00000100335	0.997575	0.994978	0.998327	0.999404	0.999004	0.998373	0.995915	0.997676
ENSG00000100336	0.994104	0.991613	0.985052	0.986877	0.989352	0.989133	0.986476	0.988951
ENSG00000100342	0.988098	0.979477	0.989466	0.977604	0.979716	0.972791	0.993677	0.984084
ENSG00000100345	0.996381	0.991331	0.997745	0.997941	0.998003	0.998076	0.997603	0.995584
ENSG00000100346	0.996039	0.994125	0.998414	0.998683	0.996596	0.995444	0.996088	0.995867
ENSG00000100347	0.996325	0.99878	0.998165	0.997743	0.994694	0.99356	0.999354	0.99495
ENSG00000100348	0.999571	0.998169	0.999257	0.998297	0.998544	0.9984	0.993918	0.991168
ENSG00000100350	0.96775	0.97189	0.978704	0.976578	0.975026	0.977893	0.969211	0.967664
ENSG00000100351	0.998386	0.99839	0.99699	0.998352	0.996694	0.99666	0.994744	0.997664
ENSG00000100353	0.999677	0.998547	0.998948	0.998285	0.998143	0.99605	0.99635	0.98942
ENSG00000100354	0.997885	0.995522	0.999062	0.998872	0.999111	0.999445	0.996237	0.995467
ENSG00000100359	0.999137	0.998761	0.9984	0.997329	0.99949	0.999198	0.997164	0.998955
[truncated: 17,935 more rows]

## Sheet: r_corr_shared
QQ plot Pearson correlation coefficients for the 511 shared genes
gene	corr_LL_em	corr_LL_im	corr_LLS_em	corr_LLS_im	corr_NTR_em	corr_NTR_im	corr_RS_em	corr_RS_im
ENSG00000000971	0.991814	0.992989	0.995474	0.997027	0.990984	0.994205	0.994151	0.99463
ENSG00000003436	0.990563	0.991127	0.99035	0.990887	0.993651	0.992942	0.988298	0.990841
ENSG00000005102	0.996302	0.996998	0.998883	0.998895	0.995162	0.995941	0.99621	0.997081
ENSG00000005961	0.997113	0.998019	0.998489	0.998715	0.99496	0.99632	0.997227	0.998771
ENSG00000007402	0.999138	0.997994	0.997402	0.998026	0.99817	0.996875	0.997141	0.998756
ENSG00000013523	0.998787	0.998273	0.998429	0.998004	0.998677	0.998173	0.996606	0.994486
ENSG00000019102	0.99808	0.998219	0.997772	0.997809	0.99481	0.995794	0.998842	0.99893
ENSG00000025770	0.990175	0.987527	0.96767	0.974524	0.997128	0.995866	0.990527	0.988096
ENSG00000026652	0.99936	0.998094	0.997417	0.999078	0.997305	0.997522	0.997939	0.999305
ENSG00000037042	0.982567	0.987527	0.946532	0.95526	0.969203	0.977188	0.972748	0.981172
ENSG00000041353	0.996971	0.997683	0.996788	0.994984	0.99171	0.988926	0.997178	0.997625
ENSG00000041880	0.998666	0.997152	0.984863	0.985204	0.993543	0.992721	0.978397	0.97757
ENSG00000049323	0.995499	0.995275	0.995145	0.995869	0.997192	0.995858	0.994352	0.995659
ENSG00000050030	0.985424	0.988649	0.995908	0.99449	0.99526	0.994139	0.98869	0.98912
ENSG00000050555	0.989918	0.992115	0.992699	0.994553	0.976377	0.978782	0.992223	0.996183
ENSG00000051620	0.993637	0.996938	0.988606	0.991125	0.995234	0.994792	0.991572	0.994151
ENSG00000057935	0.998781	0.99905	0.998281	0.99891	0.996817	0.98813	0.999222	0.998226
ENSG00000058600	0.99562	0.996551	0.998074	0.998752	0.996279	0.996286	0.997963	0.998139
ENSG00000060140	0.994988	0.997861	0.997303	0.997813	0.989809	0.992557	0.997526	0.997566
ENSG00000062524	0.998984	0.999586	0.993878	0.999252	0.994991	0.994877	0.999229	0.999094
ENSG00000065054	0.99723	0.997164	0.997506	0.998485	0.998365	0.998264	0.997838	0.998293
ENSG00000065183	0.998001	0.996814	0.997577	0.997231	0.998162	0.996423	0.998779	0.999436
ENSG00000066697	0.997027	0.997941	0.997389	0.996592	0.995467	0.993074	0.999397	0.998388
ENSG00000069966	0.99927	0.999272	0.998618	0.998482	0.99769	0.997021	0.998875	0.998646
ENSG00000071575	0.995934	0.993246	0.994897	0.997262	0.998066	0.989174	0.984464	0.993453
ENSG00000072163	0.987235	0.990121	0.950174	0.967709	0.981959	0.981997	0.985864	0.993097
ENSG00000072195	0.995188	0.995652	0.994728	0.998273	0.992854	0.993847	0.996794	0.99644
ENSG00000072422	0.994227	0.991739	0.995174	0.996804	0.991894	0.992259	0.994824	0.994074
ENSG00000073060	0.999061	0.999012	0.999571	0.998956	0.998689	0.998469	0.999115	0.99935
ENSG00000073146	0.991497	0.986934	0.992108	0.990041	0.979886	0.974719	0.991012	0.981886
ENSG00000073849	0.999055	0.991941	0.999133	0.988854	0.997283	0.991147	0.997342	0.990997
ENSG00000073861	0.996878	0.999455	0.997688	0.998439	0.99403	0.996961	0.985835	0.990702
ENSG00000076604	0.998739	0.998973	0.998695	0.99924	0.998989	0.997839	0.998318	0.992476
ENSG00000076641	0.998998	0.997015	0.998655	0.998366	0.997497	0.997644	0.997012	0.98786
ENSG00000076716	0.997638	0.997398	0.998514	0.996958	0.998423	0.998156	0.996904	0.997497
ENSG00000079313	0.999334	0.998433	0.99661	0.996227	0.99883	0.998983	0.998949	0.996389
ENSG00000079435	0.99751	0.997347	0.997939	0.99675	0.997775	0.995878	0.998189	0.997603
ENSG00000081059	0.9963	0.995991	0.995713	0.997365	0.998731	0.987399	0.997122	0.998658
ENSG00000081377	0.998659	0.999264	0.999222	0.999023	0.998727	0.998332	0.998341	0.998905
ENSG00000082074	0.997675	0.990786	0.999226	0.997099	0.998858	0.997916	0.984368	0.963131
ENSG00000082512	0.997212	0.997792	0.997325	0.998714	0.993515	0.986446	0.99762	0.997541
ENSG00000082781	0.994936	0.996302	0.998043	0.997633	0.997606	0.998539	0.998115	0.996466
ENSG00000085872	0.995362	0.987397	0.996947	0.995171	0.997019	0.995062	0.996967	0.993484
ENSG00000088053	0.995596	0.997176	0.998506	0.998388	0.989722	0.989801	0.992407	0.993313
ENSG00000088247	0.997291	0.992234	0.998561	0.998145	0.998825	0.998291	0.99428	0.992094
ENSG00000088543	0.999276	0.99898	0.999014	0.998931	0.995903	0.991035	0.999158	0.999184
ENSG00000088726	0.996661	0.998234	0.997336	0.998132	0.994416	0.994249	0.997408	0.998517
ENSG00000090006	0.999443	0.99051	0.994345	0.987029	0.998052	0.995445	0.998633	0.994494
ENSG00000090097	0.998619	0.999479	0.998657	0.997936	0.994908	0.992598	0.998211	0.99736
ENSG00000091129	0.991495	0.99525	0.993218	0.995434	0.989766	0.99022	0.997298	0.996982
ENSG00000091409	0.998275	0.999008	0.996459	0.998225	0.998847	0.998136	0.996969	0.99786
ENSG00000095585	0.996084	0.997682	0.994684	0.995695	0.994679	0.992787	0.994679	0.997821
ENSG00000099194	0.998308	0.998919	0.995505	0.996424	0.998174	0.998429	0.997747	0.997186
ENSG00000099204	0.994269	0.998177	0.997376	0.997759	0.995842	0.986782	0.994494	0.998919
ENSG00000099282	0.998122	0.998661	0.999168	0.998657	0.994708	0.995611	0.998934	0.998789
ENSG00000099958	0.999521	0.993225	0.998885	0.997126	0.99587	0.992045	0.995982	0.994302
ENSG00000100105	0.999289	0.998338	0.996056	0.995986	0.9976	0.994421	0.998119	0.99481
ENSG00000100285	0.994764	0.993081	0.993924	0.992198	0.996609	0.996582	0.99479	0.994848
ENSG00000100298	0.995928	0.998376	0.988838	0.994994	0.99014	0.993564	0.997421	0.998969
ENSG00000100346	0.996039	0.994125	0.998414	0.998683	0.996596	0.995444	0.996088	0.995867
ENSG00000100403	0.999181	0.998415	0.997917	0.998012	0.999549	0.998956	0.996919	0.996089
ENSG00000100448	0.998616	0.999272	0.999068	0.99871	0.998061	0.998369	0.998633	0.998304
ENSG00000100450	0.995526	0.998732	0.992153	0.996066	0.99367	0.999287	0.992887	0.993924
ENSG00000101230	0.978993	0.981587	0.966251	0.982325	0.981686	0.984605	0.983056	0.986227
ENSG00000101444	0.999275	0.9991	0.998823	0.998395	0.997325	0.998849	0.998979	0.996915
ENSG00000101986	0.998175	0.994587	0.998022	0.995715	0.994657	0.994027	0.996717	0.995401
ENSG00000102125	0.99864	0.99868	0.998142	0.998636	0.998771	0.999449	0.997983	0.996089
ENSG00000102317	0.999146	0.998821	0.998701	0.998716	0.999254	0.998269	0.999078	0.999063
ENSG00000102781	0.995876	0.996373	0.998012	0.998692	0.990762	0.991897	0.995194	0.989743
ENSG00000104689	0.995503	0.994083	0.995574	0.997493	0.998264	0.995773	0.998638	0.997205
ENSG00000104722	0.989765	0.991332	0.994902	0.992961	0.980488	0.979142	0.991248	0.989765
ENSG00000104725	0.993008	0.995628	0.997601	0.995275	0.986867	0.987745	0.994055	0.993888
ENSG00000104765	0.978306	0.97512	0.973848	0.960383	0.992626	0.97532	0.980617	0.974604
ENSG00000104904	0.996302	0.991596	0.994169	0.988238	0.998194	0.997076	0.994745	0.989364
ENSG00000104951	0.999054	0.999365	0.998758	0.999302	0.994258	0.994265	0.998041	0.996058
ENSG00000105088	0.999106	0.999498	0.99893	0.998979	0.996599	0.990283	0.998862	0.998996
ENSG00000105278	0.995853	0.995581	0.996415	0.996488	0.987403	0.986456	0.992552	0.995187
ENSG00000105426	0.999273	0.998446	0.99854	0.998147	0.997081	0.995491	0.999427	0.997326
ENSG00000105447	0.997944	0.997176	0.990671	0.995008	0.991452	0.988928	0.990805	0.990935
ENSG00000105711	0.998786	0.997479	0.998757	0.99826	0.998331	0.999209	0.998314	0.999253
ENSG00000105879	0.997074	0.995589	0.997902	0.998286	0.998766	0.998167	0.997243	0.993142
ENSG00000106012	0.996067	0.995363	0.995446	0.996796	0.994319	0.994383	0.995869	0.99646
ENSG00000106367	0.999615	0.998228	0.999069	0.998711	0.999329	0.999138	0.996034	0.99456
ENSG00000106477	0.998378	0.999044	0.998598	0.998017	0.996838	0.996994	0.996585	0.997943
ENSG00000106624	0.993025	0.993814	0.992991	0.997389	0.992698	0.99093	0.992962	0.999056
ENSG00000107317	0.996488	0.998404	0.998655	0.997405	0.998212	0.998479	0.999087	0.998445
ENSG00000107447	0.996671	0.99651	0.996747	0.996012	0.996401	0.99617	0.993679	0.990501
ENSG00000107815	0.999435	0.999071	0.997352	0.999359	0.988401	0.989395	0.998614	0.998897
ENSG00000107816	0.998525	0.998111	0.997043	0.997411	0.99775	0.993741	0.989831	0.988157
ENSG00000107957	0.99897	0.998684	0.998271	0.997309	0.998387	0.998344	0.998963	0.999308
ENSG00000108312	0.996724	0.993301	0.99829	0.997996	0.997692	0.996224	0.997734	0.996487
ENSG00000108370	0.998335	0.999208	0.997731	0.999028	0.993339	0.997834	0.997339	0.998059
ENSG00000110002	0.998906	0.998105	0.997142	0.996018	0.998624	0.996347	0.992495	0.994486
ENSG00000110693	0.995952	0.996756	0.996453	0.995595	0.992795	0.990754	0.992923	0.993629
ENSG00000110881	0.991247	0.992487	0.990471	0.996223	0.987942	0.98785	0.988505	0.992316
ENSG00000110987	0.982931	0.99967	0.99366	0.996774	0.986216	0.994318	0.997332	0.99926
ENSG00000111203	0.993418	0.993199	0.997068	0.997334	0.998414	0.997555	0.998778	0.999116
ENSG00000111249	0.988097	0.98868	0.991275	0.991593	0.991589	0.991239	0.992411	0.992283
ENSG00000111674	0.982784	0.988685	0.99816	0.997408	0.9993	0.995651	0.998428	0.99776
ENSG00000112394	0.994603	0.992387	0.989578	0.984925	0.98287	0.985633	0.979266	0.988604
ENSG00000112486	0.995791	0.997828	0.998042	0.996948	0.996277	0.997861	0.998194	0.997872
ENSG00000112578	0.998797	0.999474	0.998176	0.999068	0.997224	0.996727	0.99928	0.99958
ENSG00000112655	0.991927	0.996354	0.994597	0.995963	0.997406	0.996244	0.994152	0.997983
ENSG00000113088	0.997316	0.998035	0.995304	0.999477	0.996238	0.997006	0.999105	0.998954
ENSG00000113721	0.995995	0.999279	0.99716	0.998118	0.997178	0.999325	0.982439	0.994238
ENSG00000114021	0.998561	0.999123	0.996954	0.99697	0.997683	0.997338	0.998822	0.998212
ENSG00000114631	0.993663	0.994157	0.997834	0.997808	0.996074	0.995743	0.99611	0.996147
ENSG00000114948	0.996839	0.997221	0.998236	0.998324	0.997043	0.994848	0.997227	0.996202
ENSG00000115306	0.999264	0.999004	0.998273	0.999241	0.999272	0.997987	0.999053	0.99946
ENSG00000115457	0.995373	0.994874	0.998145	0.995967	0.991218	0.99029	0.99711	0.996916
ENSG00000115641	0.997183	0.998471	0.998963	0.998844	0.995965	0.997846	0.99711	0.996168
ENSG00000116106	0.994652	0.996407	0.997938	0.99733	0.99206	0.991739	0.998204	0.998093
ENSG00000116514	0.97895	0.957879	0.99772	0.989239	0.996832	0.992791	0.981574	0.969873
ENSG00000116649	0.99933	0.995626	0.998086	0.997416	0.997252	0.9957	0.998772	0.995465
ENSG00000116667	0.997378	0.999014	0.998008	0.998385	0.996357	0.996519	0.994633	0.989313
ENSG00000116771	0.998557	0.996844	0.99903	0.9959	0.995376	0.993665	0.997026	0.997777
ENSG00000116990	0.99792	0.993678	0.996789	0.993431	0.991245	0.98195	0.99689	0.99617
ENSG00000117266	0.997081	0.998045	0.995855	0.995487	0.997223	0.997167	0.996391	0.997593
ENSG00000117322	0.98916	0.998059	0.995963	0.995043	0.993905	0.995417	0.995842	0.996826
ENSG00000117519	0.990784	0.991513	0.981792	0.99074	0.985118	0.9824	0.994085	0.989222
ENSG00000117586	0.999205	0.998936	0.998776	0.999389	0.997913	0.997707	0.997696	0.997756
ENSG00000117643	0.997117	0.997374	0.997695	0.99624	0.994298	0.994021	0.997901	0.998621
ENSG00000118402	0.992844	0.994621	0.988967	0.996692	0.989991	0.990732	0.993988	0.994726
ENSG00000119632	0.998045	0.99716	0.997446	0.998388	0.995859	0.996886	0.997657	0.997038
ENSG00000119772	0.997281	0.997726	0.998896	0.998874	0.997541	0.998132	0.995167	0.998035
ENSG00000119782	0.997688	0.997613	0.994617	0.994792	0.986146	0.985442	0.99767	0.998797
ENSG00000119866	0.998853	0.998149	0.999028	0.994154	0.99839	0.995082	0.996927	0.99068
ENSG00000120057	0.996045	0.996584	0.995502	0.993565	0.992084	0.991866	0.994021	0.999001
ENSG00000120087	0.992507	0.987717	0.990332	0.988903	0.98916	0.98522	0.993133	0.990029
ENSG00000120694	0.990755	0.994259	0.997553	0.997191	0.999435	0.99832	0.998774	0.997564
ENSG00000120885	0.995791	0.997247	0.998808	0.999228	0.995367	0.996483	0.998096	0.998613
ENSG00000120942	0.998595	0.998517	0.999389	0.998716	0.997989	0.996534	0.998794	0.998724
ENSG00000121210	0.998792	0.998739	0.99814	0.997038	0.991964	0.99389	0.998257	0.997479
ENSG00000121413	0.999032	0.99887	0.997975	0.994815	0.99671	0.996061	0.997275	0.996614
ENSG00000121690	0.992924	0.989664	0.986502	0.985284	0.99181	0.988329	0.97719	0.979276
ENSG00000121766	0.998658	0.998644	0.985284	0.975934	0.998407	0.99786	0.997172	0.996979
ENSG00000121895	0.999196	0.999076	0.998724	0.998093	0.99776	0.998156	0.998475	0.998712
ENSG00000121989	0.999299	0.999286	0.99903	0.997667	0.99452	0.995158	0.998617	0.996453
ENSG00000122176	0.871573	0.812637	0.922352	0.823443	0.893883	0.87262	0.897095	0.848528
ENSG00000124134	0.993897	0.993112	0.991367	0.990504	0.995237	0.995141	0.996001	0.994134
ENSG00000124145	0.997795	0.9983	0.998033	0.998331	0.997969	0.998191	0.995169	0.99663
ENSG00000124181	0.99639	0.994927	0.998382	0.99758	0.997902	0.990126	0.998775	0.998162
ENSG00000124225	0.994631	0.998807	0.992788	0.998228	0.990075	0.990377	0.9876	0.997099
ENSG00000124429	0.996449	0.994265	0.992928	0.989859	0.987782	0.983116	0.992314	0.993992
ENSG00000124491	0.99858	0.998827	0.997306	0.998711	0.997894	0.997444	0.997689	0.997898
ENSG00000124507	0.996475	0.997018	0.992647	0.993941	0.996725	0.997804	0.999681	0.99875
ENSG00000124608	0.994757	0.991334	0.992732	0.997061	0.997182	0.996235	0.9989	0.999225
ENSG00000125384	0.998276	0.997573	0.998613	0.997404	0.998471	0.999582	0.997979	0.996227
ENSG00000125657	0.987326	0.99094	0.994128	0.995792	0.986665	0.985204	0.9933	0.991891
ENSG00000125726	0.993449	0.994535	0.999011	0.997038	0.974211	0.977232	0.996802	0.996851
ENSG00000125869	0.991462	0.991457	0.996596	0.995331	0.996753	0.994298	0.997491	0.997981
ENSG00000126353	0.995263	0.991717	0.994379	0.990896	0.98652	0.978954	0.997123	0.997506
ENSG00000127920	0.996828	0.997829	0.99753	0.997971	0.996071	0.996327	0.999292	0.998937
ENSG00000128040	0.992015	0.99357	0.994418	0.991278	0.988729	0.986261	0.992636	0.993571
ENSG00000128050	0.997118	0.995075	0.999386	0.998665	0.998141	0.997714	0.998953	0.998235
ENSG00000128656	0.997938	0.997544	0.994766	0.995691	0.985607	0.984632	0.998574	0.99803
ENSG00000129270	0.979704	0.980542	0.982463	0.987245	0.990651	0.988685	0.99502	0.994757
ENSG00000129355	0.999262	0.996579	0.998681	0.999007	0.998138	0.996344	0.99682	0.995372
ENSG00000129472	0.979609	0.974413	0.984844	0.981759	0.991863	0.990121	0.992753	0.987146
ENSG00000129654	0.98871	0.990286	0.987206	0.985905	0.991089	0.994034	0.995862	0.994958
ENSG00000129993	0.99697	0.993033	0.997738	0.997505	0.999036	0.997376	0.99737	0.995387
ENSG00000130054	0.994937	0.989474	0.996506	0.992312	0.992038	0.989013	0.995096	0.98946
ENSG00000130600	0.995392	0.996407	0.998556	0.999372	0.99154	0.990027	0.998104	0.999123
ENSG00000130643	0.988787	0.991276	0.988299	0.989126	0.989538	0.987466	0.987315	0.990999
ENSG00000130741	0.998258	0.998745	0.995059	0.993886	0.99485	0.992574	0.999315	0.997653
ENSG00000131080	0.993075	0.993685	0.992285	0.991555	0.994549	0.990961	0.983803	0.98201
ENSG00000131187	0.997348	0.998567	0.99826	0.998329	0.986814	0.989978	0.998243	0.996947
ENSG00000131845	0.998587	0.998085	0.998914	0.997918	0.993909	0.99461	0.997386	0.993604
ENSG00000132382	0.993024	0.986262	0.996058	0.999155	0.994397	0.996624	0.998134	0.998468
ENSG00000132561	0.987515	0.987976	0.994428	0.994413	0.988343	0.989152	0.983346	0.982133
ENSG00000132718	0.998692	0.999442	0.993076	0.996725	0.99689	0.995822	0.998569	0.998029
ENSG00000133067	0.99735	0.998508	0.995734	0.998163	0.997292	0.998382	0.994782	0.992183
ENSG00000133069	0.995998	0.993453	0.993766	0.992252	0.992161	0.99174	0.994102	0.987556
ENSG00000133138	0.990003	0.98772	0.983561	0.980642	0.995226	0.995874	0.982512	0.979978
ENSG00000133422	0.990866	0.995039	0.998098	0.996726	0.996491	0.994618	0.998759	0.999456
ENSG00000134193	0.988838	0.990711	0.991915	0.988595	0.980862	0.981573	0.994655	0.996159
ENSG00000134291	0.998285	0.999256	0.99785	0.995776	0.995556	0.996326	0.998824	0.996802
ENSG00000134531	0.996905	0.997027	0.998735	0.999004	0.990256	0.98938	0.999371	0.999545
ENSG00000134574	0.9959	0.997474	0.998564	0.996633	0.99861	0.997823	0.996842	0.994824
ENSG00000134668	0.994753	0.993703	0.995604	0.995673	0.987585	0.987184	0.99694	0.997041
ENSG00000135046	0.99701	0.998339	0.991947	0.98271	0.994671	0.992762	0.998409	0.998996
ENSG00000135318	0.973042	0.980585	0.975537	0.985279	0.98296	0.974124	0.978722	0.991961
ENSG00000135441	0.999104	0.997027	0.997906	0.998175	0.998887	0.998958	0.997912	0.998767
ENSG00000135631	0.998081	0.994388	0.999248	0.996314	0.997866	0.997845	0.998418	0.9973
ENSG00000135763	0.996028	0.995825	0.997927	0.998752	0.99576	0.995583	0.997158	0.997734
ENSG00000135919	0.994607	0.997147	0.995525	0.996455	0.996521	0.997084	0.995499	0.997766
ENSG00000135960	0.990247	0.992708	0.993994	0.992951	0.989223	0.988872	0.981269	0.983938
ENSG00000136002	0.998841	0.99913	0.994547	0.995581	0.992361	0.994742	0.990354	0.992909
ENSG00000136068	0.997416	0.999518	0.999024	0.999054	0.999144	0.996187	0.997751	0.999054
ENSG00000136141	0.999018	0.999027	0.997451	0.996717	0.998021	0.998182	0.998628	0.998597
ENSG00000136193	0.99904	0.998995	0.995599	0.996818	0.993791	0.993917	0.997503	0.996927
ENSG00000136261	0.998971	0.999105	0.998321	0.999019	0.99284	0.992816	0.999209	0.999054
ENSG00000136425	0.998146	0.998195	0.990897	0.989843	0.996124	0.995876	0.991594	0.994172
ENSG00000136457	0.991673	0.987668	0.994206	0.989731	0.982123	0.983198	0.992466	0.991099
ENSG00000137441	0.996995	0.998631	0.997529	0.997551	0.99148	0.994664	0.992712	0.990426
ENSG00000137672	0.998253	0.998282	0.998896	0.996811	0.997937	0.997051	0.997679	0.997946
ENSG00000138378	0.99866	0.997071	0.998354	0.997366	0.997931	0.990405	0.999118	0.997082
ENSG00000138613	0.998604	0.997958	0.998548	0.998883	0.999201	0.996358	0.998816	0.995306
ENSG00000138640	0.995433	0.991995	0.997209	0.998408	0.994455	0.992165	0.999295	0.997561
ENSG00000138795	0.993687	0.993175	0.983116	0.993381	0.991777	0.989808	0.993434	0.995423
ENSG00000139112	0.998239	0.992719	0.998164	0.992501	0.995365	0.989961	0.998089	0.99894
ENSG00000139193	0.998021	0.994045	0.995329	0.995137	0.997031	0.992641	0.996844	0.997416
ENSG00000139289	0.99848	0.998606	0.996318	0.998913	0.988347	0.988376	0.99732	0.995239
ENSG00000140022	0.992671	0.994854	0.994273	0.991451	0.990529	0.989397	0.997436	0.995839
ENSG00000140548	0.994815	0.965914	0.999157	0.990182	0.998742	0.996906	0.988137	0.983258
ENSG00000140743	0.965479	0.985772	0.985755	0.991572	0.993444	0.991657	0.971528	0.994333
ENSG00000140859	0.998444	0.999569	0.997915	0.998761	0.996745	0.995875	0.999012	0.998923
ENSG00000140968	0.999448	0.996537	0.997653	0.991559	0.999351	0.998815	0.998874	0.993945
ENSG00000141384	0.997044	0.995914	0.997737	0.996142	0.993271	0.988735	0.99395	0.994338
ENSG00000141469	0.983567	0.979702	0.992026	0.986123	0.991683	0.9895	0.9869	0.983043
ENSG00000141562	0.999272	0.999529	0.999198	0.998998	0.998936	0.997411	0.998779	0.99794
ENSG00000141736	0.995771	0.999064	0.997091	0.998318	0.994756	0.999025	0.999086	0.998343
ENSG00000142178	0.997839	0.996754	0.997076	0.998487	0.997784	0.990212	0.996213	0.994645
ENSG00000142207	0.999042	0.998145	0.998501	0.999325	0.997737	0.998453	0.997125	0.99714
ENSG00000142686	0.995949	0.998422	0.996242	0.99927	0.998966	0.999312	0.998417	0.99872
ENSG00000142733	0.998908	0.998489	0.99801	0.998234	0.996399	0.995417	0.998057	0.99869
ENSG00000142959	0.984139	0.983431	0.987794	0.989731	0.986051	0.985458	0.987149	0.988067
ENSG00000143036	0.99224	0.993763	0.993024	0.991267	0.99351	0.99536	0.994971	0.994319
ENSG00000143167	0.998749	0.998276	0.996618	0.998176	0.993006	0.985898	0.99805	0.999523
ENSG00000143353	0.99965	0.999348	0.998686	0.998519	0.99853	0.998065	0.998916	0.998927
ENSG00000143365	0.997388	0.997613	0.995395	0.999029	0.994769	0.99499	0.997727	0.998025
ENSG00000143595	0.995759	0.996689	0.994076	0.992775	0.992279	0.990988	0.99238	0.993044
ENSG00000143772	0.998336	0.998053	0.998833	0.999176	0.99591	0.99066	0.998121	0.999085
ENSG00000144290	0.993609	0.998096	0.99028	0.996124	0.982059	0.984525	0.999104	0.999189
ENSG00000144381	0.997971	0.996981	0.995809	0.998045	0.997511	0.998608	0.996457	0.996031
ENSG00000145358	0.994797	0.993415	0.998349	0.994465	0.977654	0.971118	0.999131	0.995896
ENSG00000145649	0.997757	0.999017	0.996619	0.995242	0.996339	0.997298	0.998462	0.99522
ENSG00000145911	0.998187	0.998874	0.99672	0.997488	0.997091	0.997052	0.997437	0.998715
ENSG00000145945	0.990344	0.989801	0.989316	0.989575	0.994755	0.994484	0.991098	0.991727
ENSG00000146282	0.999139	0.998991	0.997869	0.991059	0.999048	0.998653	0.998741	0.99882
ENSG00000146674	0.995663	0.996753	0.997442	0.996579	0.99601	0.995454	0.997973	0.99813
ENSG00000147155	0.998894	0.995584	0.997908	0.999507	0.99733	0.996851	0.996634	0.993204
ENSG00000147457	0.947805	0.993472	0.970993	0.998558	0.982989	0.989236	0.960643	0.998871
ENSG00000147889	0.987207	0.990299	0.998183	0.99767	0.982922	0.9857	0.992875	0.994184
ENSG00000148143	0.996932	0.995175	0.993741	0.988751	0.995595	0.993679	0.991319	0.987275
ENSG00000148300	0.998472	0.998345	0.995951	0.999357	0.998017	0.996143	0.995162	0.996787
ENSG00000148843	0.987516	0.987029	0.909724	0.918401	0.994225	0.994737	0.995015	0.997884
ENSG00000148848	0.996377	0.998089	0.995794	0.996486	0.991875	0.990959	0.995726	0.994538
ENSG00000149212	0.99764	0.997387	0.998304	0.996624	0.997255	0.997369	0.998855	0.997558
ENSG00000149218	0.999555	0.998851	0.997608	0.998383	0.998395	0.998916	0.997781	0.99893
ENSG00000150045	0.998069	0.999458	0.99775	0.999067	0.99814	0.996621	0.997802	0.993716
ENSG00000150630	0.994207	0.992324	0.995484	0.991885	0.993256	0.990023	0.99297	0.991899
ENSG00000150687	0.995753	0.998654	0.997417	0.998954	0.990874	0.99465	0.991931	0.988568
ENSG00000151376	0.99928	0.999247	0.996876	0.995834	0.988872	0.988619	0.997454	0.99625
ENSG00000152127	0.997766	0.997003	0.99798	0.997162	0.997821	0.99707	0.997998	0.998648
ENSG00000152454	0.998247	0.996976	0.998329	0.997229	0.992529	0.990328	0.986564	0.983465
ENSG00000152465	0.986109	0.989999	0.995417	0.99477	0.990391	0.98927	0.995074	0.996905
ENSG00000152492	0.998716	0.997243	0.996245	0.998152	0.998418	0.99377	0.994032	0.994193
ENSG00000152495	0.99324	0.994208	0.987929	0.997671	0.997864	0.992627	0.991659	0.996433
ENSG00000152990	0.995096	0.997008	0.988572	0.988064	0.990212	0.990854	0.997133	0.996834
ENSG00000154127	0.998384	0.99796	0.996374	0.997292	0.999399	0.99857	0.998839	0.99805
ENSG00000154217	0.997442	0.995638	0.996609	0.996618	0.995289	0.978574	0.998583	0.995178
ENSG00000154358	0.999048	0.997162	0.9981	0.997752	0.999332	0.996521	0.999348	0.998359
ENSG00000154655	0.996992	0.996682	0.993401	0.995327	0.985349	0.986217	0.990222	0.989212
ENSG00000154734	0.981713	0.990739	0.986146	0.99099	0.990148	0.998299	0.990227	0.99473
ENSG00000154856	0.999	0.998094	0.998142	0.99873	0.99131	0.990628	0.995457	0.994867
ENSG00000154917	0.998937	0.999379	0.998298	0.997986	0.998265	0.99855	0.99569	0.996229
ENSG00000155366	0.9988	0.998468	0.998082	0.998816	0.999205	0.9983	0.997073	0.997636
ENSG00000156395	0.988637	0.991285	0.994479	0.986153	0.995562	0.995057	0.990903	0.990703
ENSG00000156787	0.998167	0.999187	0.998599	0.998873	0.998187	0.998751	0.997401	0.998448
ENSG00000156804	0.998783	0.998821	0.995788	0.995946	0.999302	0.995167	0.999311	0.998903
ENSG00000157510	0.996992	0.994739	0.995154	0.991004	0.995192	0.992912	0.993971	0.989981
ENSG00000158813	0.964658	0.976956	0.988222	0.990173	0.987647	0.99078	0.987726	0.994104
ENSG00000158859	0.989282	0.986352	0.988933	0.991266	0.991339	0.991975	0.989396	0.985467
ENSG00000158966	0.99109	0.993185	0.989238	0.994279	0.985791	0.988524	0.993127	0.996062
ENSG00000160145	0.996485	0.997471	0.995247	0.995882	0.991834	0.994439	0.997643	0.99801
ENSG00000160191	0.996886	0.993145	0.996936	0.99423	0.997267	0.992545	0.996172	0.994189
ENSG00000160208	0.998767	0.995683	0.998752	0.999007	0.998515	0.997221	0.9974	0.998379
ENSG00000160789	0.999433	0.999553	0.998797	0.995773	0.996098	0.996792	0.996655	0.996882
ENSG00000161249	0.990722	0.994778	0.985013	0.98827	0.988186	0.986955	0.983382	0.989941
ENSG00000161381	0.996913	0.994049	0.996433	0.994004	0.996663	0.993835	0.997476	0.991484
ENSG00000161509	0.992035	0.991963	0.995528	0.99534	0.988098	0.985162	0.994439	0.994262
ENSG00000161551	0.998681	0.997708	0.996654	0.997049	0.991666	0.98792	0.993146	0.994689
ENSG00000161570	0.995702	0.998418	0.998567	0.998726	0.992963	0.998507	0.998106	0.998254
ENSG00000161647	0.988562	0.986917	0.988754	0.98708	0.991646	0.989886	0.985573	0.985116
ENSG00000161681	0.995653	0.997331	0.996706	0.997767	0.99546	0.996435	0.996752	0.997373
ENSG00000161791	0.996855	0.99477	0.997046	0.997786	0.99576	0.992098	0.996221	0.994948
ENSG00000162144	0.998609	0.982207	0.996067	0.978391	0.999212	0.997429	0.999115	0.973374
ENSG00000162337	0.991388	0.989756	0.993969	0.994368	0.990436	0.987267	0.992843	0.990281
ENSG00000162383	0.993857	0.997506	0.974213	0.990506	0.982663	0.990921	0.994511	0.996848
ENSG00000162415	0.99689	0.996457	0.992358	0.994544	0.989613	0.990006	0.994019	0.995823
ENSG00000162490	0.998113	0.998028	0.996414	0.998429	0.990238	0.99512	0.997583	0.997097
ENSG00000162630	0.99107	0.991867	0.994739	0.997739	0.989681	0.992345	0.9923	0.994959
ENSG00000162714	0.994825	0.987863	0.988152	0.97942	0.998856	0.995488	0.990796	0.977012
ENSG00000162746	0.996838	0.998279	0.99438	0.997737	0.997824	0.997414	0.992295	0.984906
ENSG00000162777	0.99938	0.998469	0.998849	0.997544	0.996888	0.989763	0.995893	0.997192
ENSG00000162892	0.995379	0.991803	0.998905	0.98748	0.996008	0.983055	0.998803	0.992608
ENSG00000162894	0.989754	0.98229	0.994538	0.967792	0.996618	0.983349	0.999143	0.984742
ENSG00000162896	0.99138	0.963605	0.994338	0.960755	0.994003	0.991084	0.982053	0.958781
ENSG00000163462	0.999184	0.998429	0.998608	0.998157	0.996079	0.99649	0.997655	0.99924
ENSG00000163520	0.997317	0.995956	0.991949	0.99641	0.99742	0.99588	0.99558	0.992003
ENSG00000163701	0.992154	0.993995	0.994447	0.994405	0.997733	0.997553	0.989004	0.990025
ENSG00000163703	0.999247	0.999174	0.997634	0.998327	0.997871	0.99655	0.997922	0.999011
ENSG00000163736	0.997148	0.998539	0.998465	0.999226	0.996059	0.996647	0.999069	0.998618
ENSG00000163737	0.996911	0.998871	0.992261	0.993975	0.996125	0.997245	0.998648	0.997522
ENSG00000164032	0.999029	0.998477	0.99297	0.990028	0.992188	0.99417	0.998713	0.99803
ENSG00000164082	0.989487	0.98885	0.996788	0.997654	0.990938	0.989256	0.987909	0.986492
ENSG00000164086	0.998964	0.99932	0.999078	0.99869	0.999363	0.996534	0.997157	0.997497
ENSG00000164649	0.992276	0.99614	0.992139	0.994546	0.98405	0.986726	0.992977	0.993376
ENSG00000164867	0.996593	0.995823	0.996145	0.997826	0.994477	0.994566	0.993148	0.996733
ENSG00000164916	0.99897	0.999398	0.997991	0.998696	0.998999	0.999076	0.998011	0.998098
ENSG00000165271	0.999387	0.999428	0.998253	0.998988	0.99879	0.999133	0.985501	0.993031
ENSG00000165272	0.996771	0.995421	0.998277	0.998318	0.997534	0.991176	0.997412	0.996073
ENSG00000165349	0.995672	0.993817	0.974089	0.953312	0.998812	0.998206	0.960556	0.933557
ENSG00000165516	0.999336	0.999292	0.99856	0.997368	0.998976	0.998656	0.999288	0.999167
ENSG00000165792	0.997828	0.999479	0.999514	0.998927	0.998942	0.998968	0.99371	0.991279
ENSG00000165948	0.996844	0.998339	0.988441	0.991284	0.997154	0.998704	0.99827	0.997484
ENSG00000166197	0.992053	0.990948	0.998792	0.998645	0.999117	0.999556	0.995736	0.998112
ENSG00000166411	0.990377	0.975424	0.981111	0.946536	0.981544	0.974754	0.977771	0.966907
ENSG00000166527	0.999251	0.999002	0.999189	0.999251	0.996637	0.997786	0.998507	0.998954
ENSG00000166689	0.999673	0.998597	0.998298	0.997651	0.993309	0.994414	0.999388	0.999261
ENSG00000166780	0.993131	0.99268	0.993461	0.990327	0.992434	0.992953	0.997621	0.997856
ENSG00000166816	0.994653	0.994556	0.996612	0.995396	0.981547	0.978871	0.997283	0.994176
ENSG00000166979	0.99795	0.999461	0.995014	0.998375	0.996111	0.992414	0.996676	0.999542
ENSG00000167094	0.996924	0.999213	0.998056	0.999015	0.996738	0.997965	0.996927	0.998026
ENSG00000167106	0.998015	0.996254	0.998905	0.998538	0.999236	0.995232	0.999151	0.998024
ENSG00000167123	0.997326	0.999636	0.998102	0.999046	0.995091	0.998191	0.998826	0.996831
ENSG00000167130	0.999287	0.997817	0.996913	0.998096	0.997268	0.995484	0.998395	0.999279
ENSG00000167383	0.98699	0.986533	0.991191	0.992674	0.993997	0.993474	0.987196	0.987141
ENSG00000167664	0.997294	0.985567	0.999119	0.994718	0.995954	0.983162	0.995114	0.991228
ENSG00000167721	0.996146	0.992027	0.996593	0.997323	0.997162	0.992277	0.995766	0.992605
ENSG00000168060	0.996813	0.996603	0.999208	0.997945	0.995291	0.997168	0.996869	0.99862
ENSG00000168309	0.992904	0.99077	0.993663	0.990215	0.984802	0.982573	0.993535	0.988681
ENSG00000168495	0.999663	0.999324	0.999051	0.998225	0.996769	0.995414	0.998138	0.996689
ENSG00000168685	0.999638	0.998417	0.998177	0.998465	0.998923	0.996336	0.997439	0.995691
ENSG00000168917	0.985286	0.990222	0.991328	0.99043	0.995771	0.994058	0.98662	0.993767
ENSG00000169100	0.99241	0.993403	0.992789	0.995953	0.997066	0.997207	0.994844	0.997799
ENSG00000169242	0.994152	0.994422	0.993747	0.992645	0.99237	0.992143	0.993762	0.996493
ENSG00000169704	0.991303	0.994939	0.997366	0.997992	0.998121	0.998245	0.995953	0.995901
ENSG00000169710	0.999562	0.99725	0.997209	0.99713	0.998223	0.997748	0.998621	0.999129
ENSG00000169715	0.985023	0.989102	0.98431	0.988463	0.979714	0.983397	0.977717	0.9854
ENSG00000169855	0.995261	0.99602	0.994167	0.994463	0.994781	0.997325	0.995492	0.994584
ENSG00000170128	0.997352	0.997955	0.997726	0.998809	0.99398	0.994897	0.987785	0.989752
ENSG00000170271	0.994672	0.99376	0.996439	0.996446	0.994137	0.994048	0.994576	0.994727
ENSG00000170476	0.994166	0.970242	0.995888	0.981618	0.995308	0.982152	0.994004	0.976178
ENSG00000170485	0.996184	0.997807	0.988633	0.989404	0.995137	0.993231	0.989682	0.992884
ENSG00000170571	0.998998	0.997641	0.996613	0.997122	0.998432	0.998923	0.996459	0.995915
ENSG00000170624	0.996951	0.997505	0.997272	0.996805	0.997833	0.995884	0.994749	0.99583
ENSG00000170846	0.996235	0.991424	0.999244	0.998555	0.999465	0.996991	0.995647	0.991754
ENSG00000171208	0.998451	0.998146	0.998451	0.998696	0.987628	0.987642	0.99293	0.993654
ENSG00000171227	0.986357	0.978939	0.966333	0.94851	0.993617	0.991634	0.907111	0.881655
ENSG00000171492	0.998375	0.998084	0.999063	0.998627	0.999407	0.999119	0.997257	0.997579
ENSG00000171649	0.997191	0.992669	0.997324	0.996368	0.996167	0.994583	0.998875	0.996854
ENSG00000171992	0.993189	0.996352	0.987665	0.996002	0.995434	0.996022	0.985694	0.99492
ENSG00000172264	0.994191	0.997663	0.992142	0.992917	0.985602	0.989087	0.995538	0.991615
ENSG00000172348	0.996444	0.998921	0.997673	0.997946	0.998734	0.997889	0.993938	0.994801
ENSG00000172578	0.993256	0.996128	0.995946	0.998639	0.998601	0.99757	0.99445	0.997946
ENSG00000173114	0.992763	0.99395	0.995111	0.995336	0.983921	0.984804	0.99258	0.995076
ENSG00000173585	0.996617	0.988193	0.998598	0.992849	0.993846	0.986985	0.994465	0.990018
ENSG00000173762	0.999186	0.998453	0.998818	0.998917	0.996695	0.995005	0.997065	0.997348
ENSG00000173894	0.98353	0.983612	0.989267	0.987394	0.986529	0.983564	0.990568	0.984994
ENSG00000174136	0.998943	0.997744	0.997911	0.998352	0.998079	0.99715	0.995529	0.99872
ENSG00000174175	0.998882	0.99812	0.996923	0.997246	0.998117	0.998703	0.997428	0.994331
ENSG00000174307	0.998323	0.997803	0.992688	0.995773	0.989731	0.987722	0.991483	0.994181
ENSG00000174482	0.994386	0.996056	0.985764	0.99007	0.992835	0.992986	0.989251	0.988858
ENSG00000174697	0.995543	0.994406	0.995559	0.993881	0.993504	0.993204	0.995791	0.996417
ENSG00000174807	0.990666	0.99516	0.994188	0.994162	0.994218	0.997098	0.990659	0.994407
ENSG00000175084	0.992233	0.994422	0.99577	0.993346	0.987731	0.986375	0.988809	0.991094
ENSG00000175556	0.997762	0.997868	0.997546	0.99585	0.997771	0.997706	0.999171	0.998345
ENSG00000176293	0.992174	0.992616	0.99377	0.994829	0.990092	0.989443	0.989985	0.99192
ENSG00000177732	0.998452	0.996134	0.996702	0.995371	0.999523	0.998511	0.998433	0.995972
ENSG00000178163	0.998733	0.999276	0.999449	0.998722	0.998625	0.999183	0.994937	0.990508
ENSG00000178921	0.99788	0.997808	0.995513	0.997929	0.999445	0.999002	0.99591	0.997605
ENSG00000179041	0.99756	0.998005	0.996036	0.996638	0.997821	0.997365	0.99863	0.998717
ENSG00000179051	0.998357	0.997992	0.99862	0.996918	0.99679	0.990169	0.997905	0.997561
ENSG00000179409	0.996681	0.996435	0.999237	0.999378	0.995504	0.99604	0.999038	0.998151
ENSG00000179909	0.997558	0.998448	0.997579	0.996391	0.996781	0.997067	0.991717	0.992212
ENSG00000179934	0.995058	0.995645	0.996695	0.995107	0.992908	0.993445	0.990326	0.991433
ENSG00000180071	0.995012	0.99456	0.996459	0.996692	0.984532	0.985651	0.99528	0.995615
ENSG00000180263	0.996018	0.996499	0.992965	0.98986	0.992194	0.985703	0.998661	0.99763
ENSG00000180611	0.994608	0.994905	0.9987	0.998675	0.992953	0.990865	0.997873	0.99657
ENSG00000181090	0.999338	0.998349	0.999406	0.998513	0.998835	0.998601	0.997675	0.995095
ENSG00000181666	0.996702	0.99663	0.995229	0.994509	0.99569	0.993703	0.996439	0.997094
ENSG00000181847	0.999321	0.999227	0.9988	0.998865	0.996717	0.998673	0.999207	0.999196
ENSG00000182095	0.998925	0.995043	0.998772	0.998993	0.998804	0.99858	0.997718	0.994915
ENSG00000182195	0.984757	0.984134	0.996778	0.997196	0.996337	0.995106	0.997431	0.99333
ENSG00000182319	0.998622	0.998202	0.999176	0.999396	0.998443	0.994014	0.997166	0.998673
ENSG00000182379	0.987705	0.992503	0.995501	0.996994	0.986622	0.989596	0.993361	0.996641
ENSG00000182463	0.99162	0.991952	0.998747	0.996543	0.995876	0.994786	0.994276	0.994092
ENSG00000182568	0.99877	0.998359	0.998108	0.998735	0.999082	0.998573	0.995773	0.998527
ENSG00000182866	0.998481	0.997525	0.99674	0.997758	0.99397	0.969415	0.997646	0.99867
ENSG00000183662	0.991157	0.991992	0.990418	0.992899	0.981897	0.979475	0.98991	0.985141
ENSG00000183691	0.993944	0.991444	0.992292	0.992762	0.991149	0.988496	0.99253	0.991976
ENSG00000184349	0.994134	0.996832	0.994921	0.995821	0.9889	0.98892	0.991881	0.994459
ENSG00000184384	0.999549	0.998865	0.998852	0.999051	0.999066	0.999503	0.998419	0.998487
ENSG00000184500	0.994896	0.995197	0.991662	0.991623	0.98926	0.987307	0.996836	0.996124
ENSG00000184640	0.999734	0.999632	0.998968	0.997847	0.997171	0.997719	0.998689	0.998031
ENSG00000184838	0.993844	0.993179	0.992089	0.990995	0.994685	0.992174	0.993274	0.987997
ENSG00000184887	0.997327	0.996678	0.997646	0.998055	0.99862	0.998899	0.998255	0.996072
ENSG00000184905	0.987846	0.986058	0.984734	0.980448	0.993507	0.992416	0.985956	0.987871
ENSG00000185090	0.992344	0.99116	0.992339	0.99053	0.975716	0.97334	0.98832	0.989863
ENSG00000185112	0.997795	0.998646	0.99729	0.99769	0.996039	0.995117	0.998861	0.997504
ENSG00000185215	0.996648	0.990856	0.998732	0.995907	0.996825	0.990918	0.994037	0.986341
ENSG00000185252	0.999524	0.999186	0.998265	0.998387	0.997313	0.99664	0.999672	0.999111
ENSG00000185340	0.998223	0.99893	0.997751	0.997684	0.999257	0.998957	0.996885	0.997324
ENSG00000185361	0.997658	0.997917	0.997188	0.997629	0.999029	0.997481	0.999483	0.999048
ENSG00000185518	0.99782	0.996021	0.995948	0.993695	0.98836	0.982134	0.997254	0.995977
ENSG00000185761	0.995396	0.996305	0.9962	0.993829	0.993224	0.990521	0.99734	0.993336
ENSG00000185818	0.985633	0.987968	0.988998	0.985655	0.989821	0.991485	0.998027	0.998636
ENSG00000186310	0.993416	0.993467	0.990986	0.993623	0.987359	0.982291	0.996323	0.995758
ENSG00000186462	0.985457	0.984353	0.998257	0.998156	0.98587	0.985082	0.990667	0.991554
ENSG00000187118	0.993664	0.992483	0.998423	0.997475	0.997677	0.998208	0.996218	0.996821
ENSG00000187862	0.99675	0.996374	0.995682	0.994877	0.991451	0.990126	0.996266	0.997315
ENSG00000188001	0.997743	0.998872	0.99877	0.99742	0.988585	0.992619	0.99669	0.99584
ENSG00000188070	0.995613	0.996909	0.998374	0.99846	0.997099	0.995346	0.998066	0.997419
ENSG00000188987	0.991353	0.988526	0.993074	0.992656	0.992865	0.990659	0.98941	0.989181
ENSG00000189058	0.943524	0.887049	0.941537	0.85705	0.951754	0.921198	0.918274	0.886252
ENSG00000196155	0.996036	0.997252	0.998404	0.996174	0.998311	0.996355	0.995006	0.998545
ENSG00000196405	0.998024	0.996728	0.99939	0.99898	0.995915	0.979983	0.99777	0.996993
ENSG00000196586	0.99523	0.998652	0.995745	0.998731	0.985325	0.989857	0.993277	0.995075
ENSG00000196611	0.984816	0.979335	0.986829	0.981728	0.970214	0.966882	0.994305	0.990117
ENSG00000196628	0.997957	0.987027	0.996242	0.964974	0.999572	0.993091	0.994417	0.983609
ENSG00000196724	0.99435	0.995532	0.994481	0.993524	0.99773	0.998088	0.98756	0.986327
ENSG00000196914	0.997566	0.996949	0.99674	0.996783	0.994754	0.99326	0.997674	0.998168
ENSG00000197057	0.995153	0.998397	0.994883	0.998182	0.993181	0.994875	0.987429	0.991907
ENSG00000197182	0.995049	0.99628	0.997045	0.994475	0.995513	0.996076	0.998749	0.997678
ENSG00000197561	0.999291	0.998428	0.99553	0.992723	0.997244	0.997014	0.998885	0.996877
ENSG00000197982	0.998675	0.992943	0.998183	0.996797	0.998381	0.998409	0.997011	0.996361
ENSG00000197989	0.999368	0.999266	0.996875	0.995439	0.99749	0.997555	0.998007	0.99808
ENSG00000198046	0.987977	0.989465	0.989285	0.990877	0.9897	0.990608	0.995168	0.996349
ENSG00000198093	0.996758	0.996284	0.997762	0.997178	0.990898	0.993223	0.995169	0.989968
ENSG00000198131	0.999243	0.998836	0.99691	0.997067	0.995851	0.995935	0.99679	0.997448
ENSG00000198286	0.999531	0.999056	0.997347	0.997446	0.999308	0.989827	0.998614	0.998317
ENSG00000198915	0.998841	0.998922	0.99831	0.9982	0.997313	0.997817	0.993748	0.994303
ENSG00000198932	0.976613	0.988914	0.999312	0.99858	0.999336	0.997231	0.997329	0.99634
ENSG00000203797	0.989878	0.990177	0.991542	0.984954	0.981776	0.979546	0.986838	0.987734
ENSG00000204055	0.990154	0.990877	0.980038	0.983548	0.989331	0.990617	0.990172	0.991913
ENSG00000204165	0.998083	0.99767	0.999545	0.998837	0.997583	0.995918	0.998239	0.997598
ENSG00000204424	0.990116	0.990952	0.99478	0.99498	0.982964	0.983291	0.989467	0.990647
ENSG00000204466	0.996469	0.997937	0.997877	0.996522	0.992817	0.99328	0.996649	0.993187
ENSG00000204519	0.997974	0.997659	0.998108	0.995764	0.997982	0.997084	0.995666	0.994434
ENSG00000204934	0.99618	0.996322	0.998686	0.99819	0.993952	0.990083	0.996535	0.997554
ENSG00000205268	0.998149	0.996376	0.997676	0.997313	0.999362	0.999069	0.991707	0.998467
ENSG00000205336	0.99794	0.99941	0.997317	0.998722	0.996135	0.998096	0.995902	0.994246
ENSG00000205903	0.987591	0.949681	0.994864	0.980052	0.993486	0.988032	0.993824	0.989727
ENSG00000207790	0.99365	0.992897	0.998046	0.995103	0.989935	0.987275	0.995368	0.994664
ENSG00000207939	0.998641	0.998107	0.998222	0.993436	0.996045	0.992125	0.999025	0.998702
ENSG00000207966	0.998795	0.998484	0.999237	0.99867	0.997046	0.998568	0.997573	0.996333
ENSG00000211637	0.987726	0.990808	0.983223	0.990317	0.991872	0.993872	0.992552	0.990365
ENSG00000211652	0.97876	0.97984	0.992162	0.987335	0.991555	0.992375	0.995926	0.996512
ENSG00000211671	0.997549	0.990196	0.998835	0.987644	0.992995	0.992448	0.995366	0.994444
ENSG00000211713	0.997192	0.998067	0.994295	0.991045	0.996419	0.994531	0.997929	0.998184
ENSG00000211899	0.992135	0.996933	0.998635	0.993923	0.96737	0.984812	0.973729	0.985453
ENSG00000211933	0.988368	0.984689	0.992497	0.987965	0.979899	0.986271	0.992116	0.99416
ENSG00000211937	0.994337	0.994976	0.986695	0.980866	0.996734	0.993605	0.985335	0.988009
ENSG00000211938	0.996156	0.994562	0.981136	0.98009	0.992866	0.984683	0.992601	0.990794
ENSG00000211943	0.993855	0.989888	0.997391	0.99429	0.995587	0.991603	0.979618	0.990449
ENSG00000211949	0.994581	0.988617	0.993121	0.990162	0.98926	0.987629	0.965112	0.978517
ENSG00000211964	0.998019	0.993822	0.994729	0.993012	0.99439	0.996445	0.998111	0.996888
ENSG00000211965	0.994952	0.991473	0.994527	0.993997	0.986107	0.987471	0.996208	0.993148
ENSG00000213145	0.99916	0.998839	0.997465	0.998497	0.998146	0.997355	0.997704	0.996176
ENSG00000213283	0.989627	0.986081	0.990828	0.983824	0.991718	0.989344	0.990631	0.988477
ENSG00000213626	0.979488	0.956263	0.99053	0.969432	0.99087	0.977313	0.982456	0.982628
ENSG00000214279	0.997555	0.99728	0.995849	0.995602	0.99629	0.994524	0.998625	0.998331
ENSG00000215788	0.999001	0.997497	0.995052	0.995962	0.992487	0.98945	0.998452	0.997618
ENSG00000218357	0.990274	0.992104	0.994213	0.995314	0.984977	0.984765	0.996051	0.995955
ENSG00000224307	0.998245	0.99637	0.994196	0.996763	0.996117	0.996137	0.997496	0.995034
ENSG00000225465	0.986961	0.985454	0.989224	0.987105	0.992803	0.991403	0.992526	0.990446
ENSG00000225698	0.992409	0.994364	0.996666	0.994064	0.984856	0.981892	0.991392	0.99234
ENSG00000225720	0.998752	0.997205	0.996274	0.996099	0.993027	0.989419	0.997205	0.994948
ENSG00000225889	0.997825	0.997127	0.992707	0.993174	0.995261	0.995137	0.997581	0.997744
ENSG00000226025	0.991193	0.990404	0.990101	0.988648	0.99496	0.992904	0.99058	0.991507
ENSG00000226057	0.995028	0.990083	0.991928	0.986913	0.99673	0.992403	0.988339	0.985512
ENSG00000226822	0.993742	0.994835	0.987608	0.984137	0.987638	0.984816	0.987652	0.988137
ENSG00000227372	0.997891	0.996534	0.997482	0.99745	0.997327	0.994413	0.997881	0.99863
ENSG00000228168	0.99508	0.997365	0.99846	0.998293	0.99403	0.991651	0.99099	0.998872
ENSG00000228956	0.996277	0.99601	0.997266	0.997232	0.98835	0.988417	0.996162	0.9949
ENSG00000229474	0.996231	0.992962	0.995248	0.988083	0.997192	0.996294	0.997751	0.993584
ENSG00000229628	0.990565	0.9865	0.994438	0.988506	0.984079	0.982001	0.996531	0.995147
ENSG00000231711	0.993355	0.993475	0.98306	0.980175	0.993379	0.993028	0.988913	0.989255
ENSG00000232021	0.995415	0.991822	0.991633	0.991293	0.993548	0.983475	0.995134	0.993743
ENSG00000233056	0.991214	0.992117	0.993337	0.99088	0.992748	0.992853	0.995565	0.994308
ENSG00000234616	0.998072	0.996314	0.99867	0.997497	0.999083	0.998477	0.995695	0.992238
ENSG00000235505	0.996241	0.99789	0.998713	0.997481	0.996742	0.996455	0.996639	0.994958
ENSG00000235576	0.997024	0.998186	0.990622	0.992548	0.982533	0.987729	0.98926	0.991742
ENSG00000236333	0.990892	0.988564	0.992688	0.98327	0.976788	0.97626	0.995378	0.991037
ENSG00000240864	0.983129	0.978486	0.974856	0.977639	0.984809	0.985545	0.984941	0.988338
ENSG00000243466	0.986678	0.982729	0.992052	0.976339	0.987793	0.987786	0.992275	0.985369
ENSG00000243477	0.996618	0.998618	0.999268	0.999197	0.998546	0.997647	0.999145	0.999068
ENSG00000245552	0.999347	0.998944	0.995554	0.994067	0.991619	0.992007	0.995146	0.996981
ENSG00000246526	0.99932	0.999539	0.998136	0.999086	0.998213	0.997811	0.999419	0.997556
ENSG00000246763	0.995782	0.990283	0.994804	0.987498	0.970001	0.96502	0.997925	0.995043
ENSG00000248832	0.987175	0.990893	0.990491	0.991183	0.991401	0.991764	0.994507	0.992364
ENSG00000249806	0.989406	0.989995	0.985664	0.986415	0.989671	0.985569	0.984272	0.985003
ENSG00000253305	0.996423	0.996608	0.994687	0.99318	0.995884	0.994053	0.993201	0.995047
ENSG00000253394	0.995563	0.994768	0.996569	0.996123	0.994248	0.991236	0.994387	0.994736
ENSG00000253537	0.994292	0.991485	0.992805	0.988374	0.986367	0.980574	0.992554	0.992097
ENSG00000253719	0.995041	0.99685	0.998294	0.998912	0.99945	0.998047	0.99906	0.998293
ENSG00000253731	0.992733	0.990639	0.991124	0.988056	0.989331	0.986431	0.992975	0.99247
ENSG00000253846	0.996855	0.993728	0.995155	0.990073	0.992869	0.987732	0.993408	0.99182
ENSG00000255833	0.995678	0.99265	0.991855	0.986895	0.991705	0.989939	0.987994	0.987917
ENSG00000256039	0.994004	0.997692	0.998309	0.998072	0.995583	0.996144	0.991807	0.99713
ENSG00000256128	0.997045	0.998239	0.998951	0.997547	0.993101	0.993712	0.994599	0.991452
ENSG00000256553	0.998917	0.999444	0.994621	0.998888	0.99922	0.998523	0.99674	0.996487
ENSG00000256667	0.996997	0.99772	0.997694	0.997959	0.994677	0.994137	0.998636	0.998626
ENSG00000257495	0.998952	0.999013	0.994676	0.993376	0.992247	0.990217	0.996083	0.993744
ENSG00000258512	0.993299	0.992541	0.994696	0.99193	0.983248	0.980432	0.985772	0.98453
ENSG00000259162	0.995257	0.994683	0.994329	0.994292	0.982386	0.983524	0.992219	0.99082
ENSG00000259869	0.994463	0.993128	0.99565	0.994233	0.995785	0.99436	0.99579	0.993658
ENSG00000263417	0.994827	0.996104	0.994865	0.994033	0.982201	0.985162	0.991843	0.990454
ENSG00000264098	0.996195	0.99552	0.996924	0.995303	0.991976	0.992339	0.993987	0.996812
ENSG00000264443	0.992939	0.991279	0.984193	0.989631	0.996591	0.992656	0.994411	0.987765
ENSG00000265517	0.99578	0.996598	0.993824	0.994902	0.989417	0.99246	0.983245	0.988951
ENSG00000267128	0.993639	0.992911	0.990495	0.994359	0.991618	0.990852	0.998057	0.998625
ENSG00000267279	0.991546	0.992266	0.987695	0.987555	0.990406	0.988243	0.989724	0.991467
ENSG00000267364	0.994881	0.996417	0.991409	0.994325	0.994664	0.991766	0.992647	0.994791
ENSG00000267508	0.987653	0.989168	0.990236	0.990346	0.988555	0.986086	0.991603	0.99274
ENSG00000268088	0.994394	0.99352	0.991896	0.99274	0.994179	0.990267	0.996297	0.9938
ENSG00000269404	0.997891	0.99521	0.999115	0.998155	0.989504	0.991249	0.994508	0.994524
ENSG00000269887	0.997355	0.995735	0.996216	0.993423	0.99334	0.990134	0.996903	0.996247
ENSG00000269969	0.992256	0.989184	0.987036	0.989357	0.990976	0.985188	0.993473	0.991199

## Sheet: rho_corr_total
Spearman correlation coefficients for all genes
gene	EM	IM	EM-age	IM-age
ENSG00000000003	0.0188444	0.00963827	0.00271015	0.102149
ENSG00000000419	0.0229092	0.0281231	0.0676117	0.101279
ENSG00000000457	0.00623351	0.00524716	0.0287042	0.105793
ENSG00000000460	0.00257408	0.0116027	0.0310934	0.0511654
ENSG00000000938	0.00207405	0.0111071	0.00717595	0.167056
ENSG00000000971	0.000126668	0.0117656	0.11947	0.299878
ENSG00000001036	0.0238547	0.00785253	0.0180685	0.225962
ENSG00000001084	0.0285304	0.0224701	0.00835508	0.0646021
ENSG00000001167	0.0127589	0.00877784	0.0256432	0.119187
ENSG00000001460	0.0180955	0.029034	0.0410582	0.137703
ENSG00000001461	0.00110863	0.00876838	0.106868	0.277939
ENSG00000001497	0.00599257	0.006692	0.0767501	0.0489098
ENSG00000001561	0.00647929	0.0143133	0.0589993	0.198614
ENSG00000001629	0.0320267	0.0265045	0.0183122	0.0192888
ENSG00000001630	0.0186582	0.0129204	0.0850435	0.0569887
ENSG00000001631	0.00715926	0.00641338	0.0819187	0.0987715
ENSG00000002016	0.0076377	0.00160538	0.00786737	0.0685707
ENSG00000002330	0.00677425	0.00871712	0.0668468	0.0963074
ENSG00000002549	0.00114508	0.01036	0.00323873	0.130193
ENSG00000002586	0.010958	0.0229911	0.0495406	0.278962
ENSG00000002587	0.0236939	0.00421233	0.0375618	0.0532331
ENSG00000002726	0.0388786	0.0358735	0.0167829	0.0797949
ENSG00000002745	0.0100162	0.00755702	0.0794327	0.080612
ENSG00000002822	0.00178477	0.0031311	0.00950123	0.0131077
ENSG00000002834	0.0120159	0.00761012	0.0712659	0.0961219
ENSG00000002919	0.00030827	0.017875	0.00626295	0.0499033
ENSG00000002933	0.0125918	0.0106765	0.0501864	0.103559
ENSG00000003056	0.00899372	0.0038309	0.0952083	0.0124261
ENSG00000003096	0.0128028	0.0216144	0.0172962	0.182309
ENSG00000003137	0.0488871	0.0877874	0.0191412	0.018608
ENSG00000003147	0.0158951	0.0131456	0.0860142	0.177526
ENSG00000003249	0.00811385	0.00771126	0.00587568	0.0678098
ENSG00000003393	0.00144713	0.00687564	0.00395256	0.00623779
ENSG00000003400	0.0311461	0.0206523	0.101593	0.154088
ENSG00000003402	0.0134862	0.00612942	0.0203213	0.0732178
ENSG00000003436	0.00676437	0.00631668	0.13334	0.190577
ENSG00000003509	0.0182097	0.0201749	0.0137071	0.0411513
ENSG00000003756	0.00350092	0.00163268	0.0073341	0.0836497
ENSG00000003987	0.00609908	0.0111543	0.036434	0.0725521
ENSG00000004059	0.00564904	9.45899e-05	0.0375997	0.0617313
ENSG00000004139	0.00656653	0.000967279	0.00930644	0.0941283
ENSG00000004142	0.017253	0.00834793	0.0481334	0.0249397
ENSG00000004399	0.0167226	0.00411257	0.0708505	0.0896695
ENSG00000004455	0.00314977	0.0172571	0.0541371	0.00943169
ENSG00000004468	0.00200176	0.0111856	0.0790258	0.139044
ENSG00000004478	0.0167028	0.00591995	0.08327	0.142866
ENSG00000004487	0.0359605	0.025145	0.0756811	0.122631
ENSG00000004534	0.00676413	0.0108154	0.0266903	0.0609899
ENSG00000004660	0.0152703	0.0178848	0.058748	0.0764436
ENSG00000004700	0.0320624	0.0386263	0.010839	0.160458
ENSG00000004766	0.0210614	0.030557	0.000320967	0.0521057
ENSG00000004777	0.0154354	0.0233254	0.0751268	0.161401
ENSG00000004779	0.0046739	0.0136784	0.0229823	0.124242
ENSG00000004799	0.00304128	0.00596065	0.00456828	0.150157
ENSG00000004809	0.0195792	0.0181832	0.022277	0.132735
ENSG00000004838	0.0037472	0.00201076	0.0266581	0.141987
ENSG00000004864	0.00178423	0.00218251	0.00789827	0.0715031
ENSG00000004866	0.00813794	0.00987591	0.0887799	0.241105
ENSG00000004897	0.00598595	0.00271674	0.0204283	0.144006
ENSG00000004939	0.00488563	0.00268072	0.0294494	0.0705748
ENSG00000004961	0.00329778	0.00716855	0.0163522	0.153513
ENSG00000004975	0.0273824	0.0307505	0.0650881	0.161987
ENSG00000005001	0.0022889	0.00251582	0.00634833	0.0781559
ENSG00000005007	0.00561006	0.00203659	0.0570712	0.109427
ENSG00000005020	0.00416092	0.00204927	0.00373864	0.014828
ENSG00000005022	0.0126509	0.000938903	0.0300062	0.00854884
ENSG00000005059	0.0207987	0.0158625	0.0302012	0.0321653
ENSG00000005075	0.00812754	0.00157669	0.0096706	0.0241842
ENSG00000005100	0.0107941	0.0123147	0.0786271	0.12886
ENSG00000005102	0.0122889	0.0386126	0.171166	0.401236
ENSG00000005156	0.00144217	0.00170777	0.0938353	0.108988
ENSG00000005175	0.00768941	0.00644445	0.0369485	0.00233773
ENSG00000005187	0.0101356	0.0161572	0.000120593	0.0292774
ENSG00000005189	0.0279749	0.0314437	0.0377755	0.0235318
ENSG00000005194	0.00983948	0.009279	0.00611165	0.177697
ENSG00000005206	0.00459045	0.0246307	0.0542855	0.260515
ENSG00000005238	0.00724378	0.000121593	0.0707279	0.150711
ENSG00000005243	0.000493933	0.0200659	0.0984979	0.3066
ENSG00000005249	0.00212056	0.00835641	0.1112	0.0994213
ENSG00000005302	0.00854308	0.00903881	0.0546756	0.00395835
ENSG00000005339	0.00216077	0.0107036	0.0526038	0.116405
ENSG00000005379	0.0156402	0.0117157	0.0131396	0.0951853
ENSG00000005381	0.00344422	0.00991988	0.100436	0.184624
ENSG00000005436	0.0329196	0.0293486	0.00184502	0.046387
ENSG00000005448	0.00223469	0.00958358	0.0866944	0.205219
ENSG00000005469	0.0271021	0.0215116	0.0156475	0.10216
ENSG00000005471	0.00526309	0.0175137	0.0431274	0.128414
ENSG00000005483	0.0104877	0.00248672	0.0500336	0.101482
ENSG00000005486	0.0203818	0.017468	0.039581	0.0824117
ENSG00000005513	0.0171039	0.028411	0.0189782	0.115502
ENSG00000005700	0.0114118	0.0115079	0.0432491	0.00357832
ENSG00000005801	0.00101591	0.00443855	0.0376929	0.0855584
ENSG00000005810	0.00981181	0.00659315	0.0357534	0.0763513
ENSG00000005812	0.02509	0.0120459	0.0039566	0.0523638
ENSG00000005844	0.000723879	0.0144198	0.0517151	0.178693
ENSG00000005882	0.0266514	0.0217422	0.0473744	0.034207
ENSG00000005884	0.00651432	0.0126793	0.0334183	0.0639344
ENSG00000005889	0.0252333	0.0106269	0.0221792	0.0271321
ENSG00000005893	0.00778663	0.00288107	0.00188324	0.090165
ENSG00000005955	0.0263611	0.0271953	0.00149746	0.0644843
ENSG00000005961	0.00239785	0.0134679	0.163569	0.162095
ENSG00000006007	0.00498766	0.00122179	0.0209739	0.0515131
ENSG00000006015	0.0179492	0.0207589	0.011929	0.0325783
ENSG00000006016	0.0187711	0.021202	0.0298723	0.0461612
ENSG00000006025	0.00434048	0.0127854	0.0408464	0.150781
ENSG00000006042	0.00379367	0.00698751	0.0256472	0.00890352
ENSG00000006047	0.0162086	0.00104118	0.0490316	0.131465
ENSG00000006062	0.0146142	0.0143447	0.0598475	0.0287342
ENSG00000006075	0.00667302	0.00165068	0.0929336	0.210764
ENSG00000006114	0.00773236	0.000952391	0.066175	0.127836
ENSG00000006118	0.00993764	0.00123482	0.0340504	0.0291013
ENSG00000006125	0.0166365	0.0117063	0.0135333	0.191488
ENSG00000006194	0.0243575	0.0342974	0.0770257	0.190298
ENSG00000006282	0.046414	0.0504654	0.0174678	0.139695
ENSG00000006327	0.00176974	0.00240654	0.0518807	0.0101776
ENSG00000006432	0.0150448	0.0034901	0.0770507	0.00436656
ENSG00000006451	0.000966689	0.00130877	0.00458624	0.0237801
ENSG00000006453	0.0034747	0.00531328	0.00461194	0.00874765
ENSG00000006459	0.00781952	0.00136805	0.0132105	0.0936931
ENSG00000006468	0.0278114	0.0482478	0.0880454	0.202742
ENSG00000006530	0.0130248	0.0113258	0.00113543	0.00819508
ENSG00000006534	0.0175621	0.00364058	0.00147416	0.119211
ENSG00000006555	0.0115154	0.0146496	0.010879	0.203169
ENSG00000006576	0.0171298	0.0230981	0.0228576	0.163689
ENSG00000006607	0.00497912	0.00553063	0.0413307	0.0228157
ENSG00000006625	0.0221634	0.0159463	0.00880089	0.00693228
ENSG00000006634	0.0297358	0.0287126	0.0854061	0.132255
ENSG00000006638	0.0036165	0.0148602	0.0630346	0.430654
ENSG00000006652	0.0012443	0.000656522	0.0345834	0.0726019
ENSG00000006695	0.00853699	0.0126351	0.0834806	0.133246
ENSG00000006704	0.00545533	0.00259721	0.0508726	0.14829
ENSG00000006712	0.00411887	0.00590447	0.0190628	0.0324047
ENSG00000006715	0.0162171	0.00491339	0.0447557	0.108751
ENSG00000006740	0.0127922	0.00506407	0.00515838	0.0563009
ENSG00000006744	0.00862293	0.00273432	0.0136924	0.0517839
ENSG00000006747	0.00453305	0.0164374	0.0253777	0.0776876
ENSG00000006756	0.0102812	0.00184356	0.0250481	0.151719
ENSG00000006757	0.00255563	0.00153592	0.030005	0.0801439
ENSG00000006831	0.00324728	0.00628361	0.0535711	0.151728
ENSG00000006837	0.0179048	0.0212356	0.0229431	0.00487856
ENSG00000007038	0.0172581	0.0209688	0.0586327	0.0583461
ENSG00000007047	0.018653	0.00824085	0.0801625	0.0296218
ENSG00000007062	0.00767506	0.0153826	0.0428335	0.0358539
ENSG00000007080	0.0214858	0.0254571	0.0375432	0.175419
ENSG00000007129	0.0170509	0.0172153	0.00565902	0.0178787
ENSG00000007168	0.00702609	0.000799613	0.0338282	0.0642287
ENSG00000007171	0.00139544	0.00374635	0.0173414	0.0571905
ENSG00000007202	0.0220537	0.0126183	0.0974174	0.0641915
ENSG00000007237	0.0130645	0.00233006	0.0453954	0.115804
ENSG00000007255	0.00220594	0.0176061	0.00439761	0.0335547
ENSG00000007264	0.000379802	0.000750029	0.0258878	0.0787822
ENSG00000007312	0.000546439	0.0270947	0.0368707	0.064573
ENSG00000007314	0.000812087	0.0171005	0.015265	0.0566206
ENSG00000007341	0.00200919	0.00363087	0.014801	0.017347
ENSG00000007350	0.0132268	0.021257	0.0317405	0.0313602
ENSG00000007372	0.00382951	0.00273772	0.0283161	0.0340155
ENSG00000007376	0.0105682	0.0172136	0.0222599	0.0482012
ENSG00000007384	0.013729	0.0176302	0.0171642	0.00823203
ENSG00000007392	0.00225265	0.00114109	0.0227603	0.0441061
ENSG00000007402	0.00036382	0.0154833	0.121413	0.231213
ENSG00000007516	0.00124773	5.6758e-05	0.073911	0.0950713
ENSG00000007520	0.00441137	0.0071304	0.0538976	0.114828
ENSG00000007541	0.00759244	0.000439431	0.0483585	0.0927657
ENSG00000007545	0.00818724	0.000195472	0.0233757	0.0366598
ENSG00000007866	0.0101297	0.00685504	0.0351913	0.0127171
ENSG00000007923	0.0148321	0.0198467	0.0810273	0.102417
ENSG00000007944	0.00874936	0.00287563	0.0834336	0.256139
ENSG00000007952	0.00534206	0.0026546	0.0116876	0.0280435
ENSG00000007968	0.00521127	0.00684317	0.104089	0.276192
ENSG00000008018	0.0152307	0.00903551	0.0431464	0.137602
ENSG00000008056	0.00419299	0.00154113	0.0736018	0.10678
ENSG00000008083	0.00500483	0.0101417	0.0784526	0.184287
ENSG00000008086	0.0145907	0.00696975	0.00932633	0.0187595
ENSG00000008128	0.00916512	0.000191113	0.0588149	0.053634
ENSG00000008130	0.00782201	0.00075375	0.0749997	0.134415
ENSG00000008226	0.00604461	0.00503378	0.0826915	0.166759
ENSG00000008256	0.00671816	0.00176542	0.034205	0.0853297
ENSG00000008277	0.0236617	0.0169274	0.112339	0.0716397
ENSG00000008282	0.0130895	0.0328228	0.0365254	0.134532
ENSG00000008283	0.00066541	0.00919057	0.0180965	0.241872
ENSG00000008294	0.00759432	0.0149694	0.00372341	0.0539306
ENSG00000008300	0.0100573	0.00858929	0.0033087	0.000417683
ENSG00000008311	0.0108953	0.0134455	0.0664708	0.0930961
ENSG00000008323	0.00776561	0.00513391	0.0496321	0.0527722
ENSG00000008324	0.00152288	0.011703	0.0610555	0.13651
ENSG00000008382	0.0314608	0.0336783	0.0789815	0.00337442
ENSG00000008394	0.00342763	0.00313425	0.041848	0.115962
ENSG00000008405	0.013244	0.0164714	0.0258973	0.0661157
ENSG00000008438	0.00636503	0.00722253	0.0553773	0.00755964
ENSG00000008441	0.00585154	0.0139644	0.0290684	0.0694258
ENSG00000008513	0.00356661	0.00875785	0.0361373	0.0822881
ENSG00000008516	0.0258516	0.0180775	0.0336408	0.133198
ENSG00000008517	0.00413664	0.0128628	0.0370406	0.192283
ENSG00000008710	0.000605536	0.0163545	0.079425	0.164764
ENSG00000008735	0.0128703	0.0162479	0.00348332	0.0159424
ENSG00000008838	0.0392899	0.0288294	0.0846374	0.0671115
ENSG00000008853	0.0138199	0.0672991	0.0926859	0.105155
ENSG00000008869	0.0114945	0.0115485	0.0171646	0.00249491
ENSG00000008952	0.0184021	0.0248191	0.0414571	0.0644505
ENSG00000008988	0.00031918	0.0167967	0.0199911	0.00734076
ENSG00000009307	0.011518	0.0209736	0.0611519	0.0935122
ENSG00000009335	0.0059358	0.0153773	0.0432341	0.0370733
ENSG00000009413	0.0173054	0.0115952	0.000902145	0.0588939
ENSG00000009694	0.00649465	0.000703228	0.0639566	0.0280964
ENSG00000009724	0.0069927	0.00914321	0.0540864	0.0164098
ENSG00000009780	0.00752562	0.00186774	0.048669	0.14088
ENSG00000009790	0.00203791	0.0103752	0.0216007	0.0428941
ENSG00000009830	0.00164719	0.00263711	0.0169167	0.0388287
ENSG00000009844	0.00911892	0.00831882	0.0561295	0.0376232
ENSG00000009954	0.00397604	0.00119378	0.060415	0.00836768
ENSG00000010017	0.000136897	0.00170955	0.0697535	0.0791849
ENSG00000010030	0.00873468	0.011902	0.00419748	0.123721
ENSG00000010072	0.0106462	0.00505856	0.0157621	0.00129134
ENSG00000010165	6.33781e-05	0.00143784	0.074726	0.0523874
ENSG00000010219	0.00100526	0.00457774	0.0410303	0.0318218
ENSG00000010244	0.0129933	0.0133895	0.0285134	0.0205516
ENSG00000010256	0.0162227	0.0112431	0.0137242	0.159668
ENSG00000010270	0.00990412	0.0137858	0.0567663	0.149483
ENSG00000010278	0.00701841	0.0018006	0.0226944	0.0492988
ENSG00000010282	0.0130695	0.0114114	0.042981	0.0611435
ENSG00000010292	0.0209822	0.0209553	0.102403	0.156969
ENSG00000010295	0.0117384	0.0101212	0.0311492	0.140188
ENSG00000010310	0.0176388	0.0145072	0.120729	0.265475
ENSG00000010318	0.00792828	0.0142271	0.0549841	0.148322
ENSG00000010319	0.00178623	0.00873985	0.0647154	0.219124
ENSG00000010322	0.0366795	0.0462742	0.0446261	0.0735139
ENSG00000010327	0.017512	0.00822414	0.0799191	0.0374865
ENSG00000010361	0.00379159	0.00587474	0.0982514	0.0690702
ENSG00000010379	0.00183892	0.00817772	0.0191859	0.00258135
ENSG00000010404	0.0179999	0.0026794	0.077703	0.102149
ENSG00000010438	0.00534265	0.00937009	0.00750238	0.025346
ENSG00000010539	0.000576767	0.00289268	0.00628446	0.0293647
ENSG00000010610	0.00183396	0.00187694	0.0773133	0.0434078
ENSG00000010626	0.0165994	0.0133828	0.01575	0.00948066
ENSG00000010671	0.0221177	0.0222855	0.0275823	0.0740439
ENSG00000010704	0.00492637	0.0184632	0.00191633	0.12891
ENSG00000010803	0.000126721	0.00197845	0.0204388	0.0678429
ENSG00000010810	0.00554034	0.0170583	0.0430409	0.228391
ENSG00000010818	0.0101862	0.00825782	0.0579611	0.125653
ENSG00000011007	0.00677877	0.00362968	0.0660996	0.0167293
ENSG00000011009	0.0140669	0.014311	0.0167217	0.0566259
ENSG00000011021	0.012275	0.0232817	0.0645116	0.0511087
ENSG00000011028	0.00268722	0.00314137	0.0546311	0.0772364
ENSG00000011105	0.00661087	0.00311162	0.131588	0.113952
ENSG00000011114	0.00156334	0.00196757	0.0172081	0.013675
ENSG00000011132	0.00369025	0.00880135	0.0551363	0.0741371
ENSG00000011143	0.00938424	0.0139348	0.00833994	0.00684393
ENSG00000011198	0.00481596	0.00532288	0.0846749	0.0352888
ENSG00000011201	0.0214074	0.0172643	0.00452186	0.0128649
ENSG00000011243	0.0103783	0.0104192	0.0167938	0.0428316
ENSG00000011258	0.0230369	0.0212715	0.0130561	0.0404575
ENSG00000011260	0.0125638	0.0261064	0.0103323	0.0444254
ENSG00000011275	0.00247155	0.0097395	0.0352344	0.116551
ENSG00000011295	0.0225815	0.0191448	0.0389162	0.0838918
ENSG00000011304	0.00576487	0.0102932	0.0738955	0.142757
ENSG00000011376	0.0136503	0.00854131	0.0907827	0.109497
ENSG00000011405	0.0188419	0.0148479	0.0129144	0.00732386
ENSG00000011422	0.0244625	0.0165334	0.0428712	0.0475648
ENSG00000011426	0.00788533	0.0129519	0.0167732	0.0299326
ENSG00000011451	0.0100016	0.0170146	0.106409	0.150113
ENSG00000011454	0.0117189	0.00292933	0.0448771	0.0986561
ENSG00000011478	0.0107945	0.0131636	0.00807572	0.0962579
ENSG00000011485	0.0147212	0.00945859	0.0419332	0.0366558
ENSG00000011523	0.00445965	0.00218589	0.0348229	0.129967
ENSG00000011566	0.0102415	0.0235698	0.000639904	0.0214246
ENSG00000011590	0.00703736	0.0225804	0.0409674	0.00236276
ENSG00000011600	0.00805047	0.00411266	0.0117018	0.0469927
ENSG00000011638	0.00864097	0.00955619	0.0282582	0.0170711
ENSG00000012048	0.0112335	0.004254	0.00437754	0.0524793
ENSG00000012061	0.00047356	0.0043318	0.0333232	0.0965219
ENSG00000012124	0.0329064	0.00488872	0.0849422	0.151451
ENSG00000012171	0.0306948	0.0290866	0.0436267	0.000360378
ENSG00000012174	0.00166757	0.0005478	0.0566042	0.0711602
ENSG00000012211	0.00364675	0.00934107	0.049175	0.049158
ENSG00000012223	0.00333809	0.00842868	0.0530694	0.142509
ENSG00000012232	0.0191585	0.00711251	0.0264056	0.0909715
ENSG00000012660	0.000175271	0.000725348	0.0770176	0.117511
ENSG00000012779	0.00766441	0.00486411	0.0276604	0.0678475
ENSG00000012817	0.0271907	0.0301832	0.0177306	0.0590415
ENSG00000012822	0.0277045	0.0246905	0.0204218	0.0362082
ENSG00000012963	0.00385986	0.0076751	0.00544429	0.0286941
ENSG00000012983	0.0219336	0.0220881	0.0344719	0.0571565
ENSG00000013016	0.00275591	0.0127723	0.0794051	0.100254
ENSG00000013275	0.0156328	0.0131935	0.0157571	0.108768
ENSG00000013288	0.00782824	0.000346422	0.0223524	0.000612052
ENSG00000013306	0.00263114	0.0110538	0.0501122	0.0839211
ENSG00000013364	0.0143016	0.011297	0.0221251	0.134051
ENSG00000013374	0.00809872	0.0178708	0.0273818	0.0593527
ENSG00000013375	0.0108487	0.00673417	0.077529	0.0489734
ENSG00000013392	0.0224161	0.0174477	0.0599414	0.0309008
ENSG00000013441	0.0320147	0.0362967	0.0437604	0.00151591
ENSG00000013503	0.0121035	0.0189441	0.0400052	0.0808664
ENSG00000013523	0.00303334	0.00397137	0.110579	0.226261
ENSG00000013561	0.00766955	0.0139671	0.0154812	0.121439
ENSG00000013563	0.0241793	0.0173462	0.01678	0.0452382
ENSG00000013573	0.0293801	0.0378771	0.0136797	0.0412686
ENSG00000013583	0.0160392	0.0149006	0.0168619	0.0486268
ENSG00000013619	0.00672356	0.0156426	0.0925458	0.288617
ENSG00000013725	0.0161825	0.0184827	0.0199666	0.0480828
ENSG00000013810	0.0221043	0.0220185	0.0409487	0.137269
ENSG00000014123	0.0341899	0.0362469	0.0433658	0.0526008
ENSG00000014138	0.0160483	0.016485	0.00459333	0.0885478
ENSG00000014164	0.0212489	0.0175008	0.0489286	0.10234
ENSG00000014216	0.0145073	0.0185592	0.0336008	0.125186
ENSG00000014257	0.00860126	0.00327832	0.0143491	0.0127271
ENSG00000014641	0.00316041	0.00951215	0.0332556	0.119477
ENSG00000014824	0.0113276	0.0235529	0.0329022	0.0578585
ENSG00000014914	0.00948891	0.0122491	0.0759001	0.0883865
ENSG00000014919	0.0227726	0.0274864	0.000357054	0.0387566
ENSG00000015133	0.00416604	0.00814692	0.0281563	0.0532605
ENSG00000015153	0.0198844	0.0292494	0.00489924	0.0497693
ENSG00000015171	0.0197247	0.0101345	0.0424414	0.035495
ENSG00000015285	0.0118724	0.0114696	0.0105567	0.0105069
ENSG00000015475	0.00695965	0.00510393	0.00883663	0.0286074
ENSG00000015479	0.00949142	0.0373458	0.0152063	0.00842297
ENSG00000015520	0.00418152	0.0136547	0.00166668	0.0156803
ENSG00000015532	0.00832602	0.000624468	0.0345995	0.0860271
ENSG00000015676	0.00892979	0.0163542	0.0559246	0.109341
ENSG00000016391	0.0251731	0.034677	0.0613614	0.00580365
ENSG00000016864	0.0124556	0.0180332	0.0189553	0.0290248
ENSG00000017260	0.00832684	0.00294507	0.0132472	0.00274155
ENSG00000017373	0.0104005	0.0136908	0.00506586	0.0815591
ENSG00000017427	0.0127768	0.0333301	0.0764297	0.0407057
ENSG00000017483	0.0118378	0.0080415	0.00947183	0.00640706
ENSG00000017621	0.00751404	0.00667252	0.0125459	0.0300636
ENSG00000017797	0.0115605	0.0187046	0.0326633	0.111387
ENSG00000018189	0.0183159	0.0230038	0.0790637	0.0751253
ENSG00000018280	0.000944212	5.40004e-05	0.0181702	0.00397386
ENSG00000018408	0.00189785	0.00535467	0.0411856	0.162385
ENSG00000018510	0.00876257	0.0204023	0.0233372	0.162249
ENSG00000018610	0.00943735	0.00189603	0.0195955	0.0951021
ENSG00000018699	0.00563468	0.00693529	0.0732062	0.108495
ENSG00000018869	0.0132556	0.0184057	0.0274223	0.0269
ENSG00000019102	0.00678774	0.0109445	0.161084	0.175823
ENSG00000019144	0.024159	0.0246635	0.0239029	0.029245
ENSG00000019169	0.0258821	0.020701	0.0256795	0.213849
ENSG00000019186	0.023578	0.0157315	0.0435897	0.0649079
ENSG00000019485	0.00373275	0.000545134	0.0636817	0.116964
ENSG00000019582	0.0109157	0.0194054	0.0515837	0.00729749
ENSG00000019991	0.00924618	0.00557045	0.041942	0.0690953
ENSG00000019995	0.00378981	0.00169805	0.0323177	0.00484739
ENSG00000020129	0.0277144	0.0349089	0.090925	0.153929
ENSG00000020181	0.0104427	0.0105041	0.0355817	0.0216833
ENSG00000020256	0.0074183	0.0198851	0.0961132	0.131643
ENSG00000020426	0.00132866	0.000464773	0.0207479	0.0797059
ENSG00000020577	0.00517598	0.0164369	0.0587578	0.0789304
ENSG00000020633	0.00818717	0.00701346	0.0698178	0.242511
ENSG00000020922	0.00160065	0.00477229	0.0471692	0.0106744
ENSG00000021300	0.00322859	0.00967909	0.116502	0.0727731
ENSG00000021355	0.00971658	0.0257414	0.104969	0.261751
ENSG00000021488	0.00583717	0.00510161	0.0446154	0.005685
ENSG00000021574	0.00973177	0.0109641	0.0112473	0.0125507
ENSG00000021762	0.00366244	0.00914152	0.0538656	0.236684
ENSG00000021776	0.00853438	0.000711961	0.0467197	0.0151727
ENSG00000021826	0.00120631	0.00354123	0.06021	0.0393402
ENSG00000022267	0.00341774	0.00633876	0.0705586	0.0471528
ENSG00000022277	0.0191107	0.00806154	0.0059433	0.0337684
ENSG00000022556	0.00396892	0.0107666	0.0500229	0.069404
ENSG00000022567	0.0301303	0.0275648	0.0657545	0.177089
ENSG00000022840	0.000964513	0.00342083	0.0701244	0.115467
ENSG00000022976	0.0219673	0.0127769	0.0157209	0.119409
ENSG00000023041	0.00108037	0.00665762	0.101502	0.192477
ENSG00000023171	0.00469012	0.00982749	0.135742	0.149523
ENSG00000023191	0.0239022	0.0244271	0.0391092	0.0668639
ENSG00000023228	0.0311943	0.0322554	0.0781998	0.0544114
ENSG00000023287	0.0342048	0.0291665	0.0157404	0.0125153
ENSG00000023318	0.00966909	0.0129115	0.0407813	0.0553662
ENSG00000023330	0.0232633	0.00983534	0.0810549	0.0859223
ENSG00000023445	0.0380558	0.0216481	0.032564	0.120394
ENSG00000023516	0.0189321	0.0189606	0.00113093	0.0029463
ENSG00000023572	0.00488839	0.00575218	0.0234107	0.122732
ENSG00000023608	0.0146413	0.0166073	0.0107899	0.0631038
ENSG00000023697	0.0100212	0.00130776	0.00690033	0.069785
ENSG00000023734	0.0100413	0.000171764	0.0408317	0.00866784
ENSG00000023839	0.00253712	0.00187062	0.0485644	0.0276343
ENSG00000023892	0.00639297	0.00556273	0.0147175	0.080835
ENSG00000023902	0.00389129	0.0115338	0.0354072	0.0343685
ENSG00000023909	0.00969749	0.00657996	0.0292433	0.173171
ENSG00000024048	0.0156706	0.00792698	0.0302375	0.0477321
ENSG00000024422	0.0235666	0.0261677	0.0256746	0.0290399
ENSG00000024526	0.016085	0.0319369	0.0147752	0.0440995
ENSG00000024862	0.000836115	0.00705202	0.0382547	0.0454281
ENSG00000025039	0.00751658	0.00601653	0.0173782	0.0646979
ENSG00000025156	0.00964953	0.00934267	0.0532392	0.279226
ENSG00000025293	0.000433083	0.00491541	0.0527992	0.0963403
ENSG00000025423	0.000910017	0.00749329	0.0144969	0.000851874
ENSG00000025434	0.0108535	0.00144755	0.000451803	0.0463947
ENSG00000025708	0.000739546	0.0137696	0.0696768	0.0190139
ENSG00000025770	0.0190654	0.0230472	0.0957875	0.138409
ENSG00000025772	0.0211335	0.0167894	0.0663973	0.0984134
ENSG00000025796	0.00690543	0.0100501	0.0323619	0.079516
ENSG00000025800	0.0141249	0.00860878	0.0302378	0.0122764
ENSG00000026025	0.0127156	0.00793015	0.0631291	0.195094
ENSG00000026036	0.00975135	0.0185017	0.0250229	0.0778802
ENSG00000026103	0.0156098	0.0256774	0.020646	0.148758
ENSG00000026297	0.0148676	0.00845968	0.0204796	0.0271684
ENSG00000026508	0.000869532	0.0107746	0.0174901	0.147459
ENSG00000026559	0.0184916	0.00427679	0.0798386	0.213071
ENSG00000026652	0.00269697	0.0106917	0.124415	0.359822
ENSG00000026751	0.0101384	0.000890804	0.0118621	0.22914
ENSG00000026950	0.0124234	0.0150911	0.00742182	0.0754522
ENSG00000027001	0.000942309	0.00235615	0.00796801	0.0104425
ENSG00000027075	0.00558183	0.016768	0.0885858	0.0475118
ENSG00000027697	0.0249747	0.0320752	0.0616456	0.0674972
ENSG00000027847	0.00638224	0.00283113	0.00487917	0.0124494
ENSG00000027869	0.0136886	0.00905792	0.078316	0.205893
ENSG00000028116	0.00959669	0.0362145	0.0249702	0.146058
ENSG00000028137	0.0118101	0.00491804	0.0430564	0.0909107
ENSG00000028203	0.0227867	0.0269644	0.00113067	0.00681812
ENSG00000028277	0.0183978	0.0101935	0.119214	0.0240707
ENSG00000028310	0.0147746	0.0150683	0.00832805	0.0874331
ENSG00000028528	0.00580864	0.00172097	0.0295196	0.028357
ENSG00000028839	0.00556431	0.0184942	0.0103384	0.0735955
ENSG00000029153	0.00175982	0.00827665	0.00739482	0.085151
ENSG00000029363	0.0148775	0.00242923	0.02426	0.00784098
ENSG00000029364	0.0150531	0.0113256	0.0103125	0.00909632
ENSG00000029534	0.00871729	0.000615048	0.00346792	0.0235313
ENSG00000029639	0.0107585	0.0145003	0.0251609	0.0145773
ENSG00000029725	0.0129885	0.0178667	0.0240455	0.0315944
ENSG00000029993	0.00136449	0.0160557	0.087186	0.150315
ENSG00000030066	0.000325496	0.0128125	0.0642568	0.156524
ENSG00000030110	0.0178451	0.0056512	0.0569237	0.0269168
ENSG00000030419	0.00836753	0.0116993	0.0715397	0.0862152
ENSG00000030582	0.00362087	0.00635213	0.0203042	0.00837721
ENSG00000031003	0.00306727	0.00151298	0.0142029	0.0585799
ENSG00000031081	0.00825842	0.00157026	0.0724829	0.0216866
ENSG00000031691	0.020877	0.023337	0.0387401	0.100072
ENSG00000031698	0.0268688	0.0170978	0.00694489	0.0993562
ENSG00000031823	0.0249671	0.0238037	0.109668	0.197156
ENSG00000032219	0.0224992	0.0138541	0.0266056	0.0123018
ENSG00000032389	0.0191523	0.0180628	0.048522	0.08605
ENSG00000032444	0.000707725	0.00697548	0.0523975	0.13149
ENSG00000032742	0.00468342	0.00128932	0.00194534	0.0437246
ENSG00000033011	0.00442275	0.00517594	0.0302996	0.0434157
ENSG00000033030	0.0149317	0.0166722	0.0189761	0.00324875
ENSG00000033050	0.0134882	0.0218374	0.084032	0.103503
ENSG00000033100	0.0184543	0.0185283	0.0467091	0.0988507
ENSG00000033122	0.00802605	0.00275419	0.00375308	0.100304
ENSG00000033170	0.0173001	0.00528982	0.00846016	0.148079
ENSG00000033178	0.0236594	0.0295517	0.0178201	0.0590655
ENSG00000033327	0.0208251	0.0106263	0.0769031	0.136264
ENSG00000033627	0.0202749	0.025881	0.0733677	0.19039
ENSG00000033800	0.00543202	0.00582756	0.0383703	0.0610286
ENSG00000033867	0.0301635	0.0300673	0.029458	0.0228428
ENSG00000034053	0.0136125	0.019449	0.00123146	0.244582
ENSG00000034063	0.0153316	0.033183	0.0859521	0.205692
ENSG00000034152	0.0206219	0.00916652	0.0346507	0.0587792
ENSG00000034239	0.00738325	0.00710211	0.0497994	0.00764135
ENSG00000034510	0.00575584	0.00955683	0.0299701	0.11091
ENSG00000034533	0.00400295	0.00742786	0.022441	0.00155144
ENSG00000034677	0.0380701	0.0229349	0.0496509	0.140766
ENSG00000034693	0.0116456	0.00599589	0.050981	0.0385714
ENSG00000034713	0.0107206	0.0124366	0.0786567	0.0618789
ENSG00000035115	0.0124446	0.00389081	0.0325938	0.141814
ENSG00000035141	0.00731101	0.0163883	0.0445176	0.0115517
ENSG00000035403	0.0182082	0.00611731	0.0239527	0.116986
ENSG00000035499	0.00680136	0.00775892	0.00946814	0.022629
ENSG00000035664	0.0135628	0.00571265	0.000755102	0.0915886
ENSG00000035681	0.00680796	0.0151594	0.0108331	0.0168648
ENSG00000035687	0.014267	0.00630545	0.0710771	0.0526634
ENSG00000035720	0.000939798	0.00550044	0.00483758	0.0465798
ENSG00000035862	3.54792e-05	0.0151769	0.0666899	0.128676
ENSG00000035928	0.00860867	0.00966804	0.00942417	0.0317813
ENSG00000036054	0.027621	0.0313439	0.0366449	0.0571867
ENSG00000036257	0.00241229	0.00635416	0.0401432	0.0588513
ENSG00000036448	0.0170745	0.0210783	0.0183698	0.0201847
ENSG00000036530	0.00071331	0.00389143	0.0820086	0.216085
ENSG00000036549	0.042395	0.0440187	0.0149553	0.0239828
ENSG00000036565	0.00263103	0.0101069	0.037748	0.0197656
ENSG00000037042	0.0115187	0.0168936	0.122187	0.152821
ENSG00000037241	0.0127211	0.0169985	0.0286275	0.0951493
ENSG00000037280	0.0154977	0.021666	0.0320714	0.222254
ENSG00000037474	0.0113065	0.00749806	0.0781921	0.131376
ENSG00000037637	0.000764074	0.00140421	0.0126542	0.013322
ENSG00000037749	0.00448362	0.00155875	0.062362	0.126045
ENSG00000037757	0.00265817	0.01445	0.0722543	0.154774
ENSG00000037897	0.00586941	0.00577838	0.0987299	0.281347
ENSG00000038002	0.00831796	0.00272314	0.0146934	0.0478468
ENSG00000038210	0.00788055	0.00830283	0.0173745	0.0861358
ENSG00000038219	0.00371182	0.00984058	0.0287646	0.0960271
ENSG00000038274	0.00161642	0.00283443	0.0403795	0.0112206
ENSG00000038358	0.00464824	0.00877916	0.0541159	0.0772151
ENSG00000038382	0.00409547	0.0101517	0.120814	0.0804424
ENSG00000038427	0.00126878	0.0158814	0.102603	0.250413
ENSG00000038532	0.0186755	0.0197778	0.0537163	0.066227
ENSG00000038945	0.0172767	0.00803007	0.0219741	0.165739
ENSG00000039068	0.0144273	0.00900464	0.0197305	0.0684592
ENSG00000039123	0.024723	0.0310919	0.0215302	0.0215359
ENSG00000039319	0.0185698	0.0184404	0.012092	0.0316944
ENSG00000039523	0.0087921	0.0109191	0.107666	0.137475
ENSG00000039560	0.00151208	0.00406536	0.0113447	0.0211869
ENSG00000039600	0.00812757	0.00147474	0.0544006	0.0583327
ENSG00000039650	0.000589327	0.00463885	0.00192105	0.0343249
ENSG00000039987	0.0141848	0.0254005	0.0457987	0.0607516
ENSG00000040199	0.00982802	0.00645614	0.0010342	0.043115
ENSG00000040275	0.00739062	0.0116638	0.0114541	0.0182331
ENSG00000040341	0.00109856	0.00598922	0.0430092	0.0917981
ENSG00000040487	0.0354832	0.027943	0.0228064	0.0474512
ENSG00000040531	0.0267432	0.0200453	0.0623803	0.0534336
ENSG00000040608	0.00577091	0.00676571	0.00849861	0.092884
ENSG00000040633	0.0258385	0.0108794	0.0271217	0.0297468
ENSG00000040933	0.0245829	0.0109481	0.0183008	0.0487331
ENSG00000041353	0.00154293	0.00536575	0.118808	0.253682
ENSG00000041357	0.00166441	0.000249434	0.0326165	0.15614
ENSG00000041515	0.0198549	0.0223134	0.0261417	0.0163618
ENSG00000041802	0.0147307	0.0116371	0.0409699	0.0122715
ENSG00000041880	0.0170484	0.011441	0.224707	0.435895
ENSG00000041982	0.0120599	0.0108648	0.0054164	0.00208529
ENSG00000041988	0.00180829	0.0020855	0.00700649	0.0649428
ENSG00000042062	0.00974214	0.0141816	0.0122357	0.0747526
ENSG00000042088	7.10742e-05	0.00478691	0.0405112	0.155206
ENSG00000042286	0.0262674	0.0184006	0.0248675	0.065966
ENSG00000042317	0.0054557	0.00313711	0.0101225	0.110187
ENSG00000042429	0.00438424	0.0117366	0.0538754	0.060084
ENSG00000042445	0.00665966	0.00650006	8.08664e-05	0.135809
ENSG00000042493	0.0255547	0.0108277	0.0271941	0.0724922
ENSG00000042753	0.0140609	0.00457944	0.0109775	0.121365
ENSG00000042832	0.0108287	0.0144674	0.0261534	0.0172914
ENSG00000042980	0.00644067	0.018532	0.0979054	0.0505113
ENSG00000043093	0.0154849	0.0103923	0.063451	0.0945101
ENSG00000043143	0.00465252	0.00629123	0.0478127	0.0679643
ENSG00000043462	0.0144453	0.00675558	0.126645	0.156657
ENSG00000043514	0.00909681	0.00548103	0.0650659	0.107378
ENSG00000043591	0.00800336	0.00675818	0.0416873	0.0324996
ENSG00000044090	0.0125687	0.015991	0.0181306	0.00669432
ENSG00000044115	0.0296447	0.0122918	0.0188619	0.121043
ENSG00000044446	0.0115293	0.00540353	0.019853	0.103046
ENSG00000044459	0.0115497	0.00187831	0.0434175	0.158848
ENSG00000044574	0.00635124	0.0102213	0.0237819	0.0150104
ENSG00000046604	0.0117388	0.00696272	0.0875705	0.166271
ENSG00000046647	0.00908157	0.00598972	0.0410643	0.00964395
ENSG00000046651	0.0189741	0.0123647	0.000618402	0.0125675
ENSG00000046653	0.024344	0.0256205	0.0274643	0.0788329
ENSG00000047056	0.0100805	0.0063419	0.0281162	0.0091663
ENSG00000047188	0.0269271	0.0358504	0.0240908	0.0427703
ENSG00000047230	0.00457021	0.00238375	0.0313754	0.128444
ENSG00000047249	0.0151082	0.0123555	0.00472932	0.0201851
ENSG00000047315	0.00223498	0.00649615	0.0203588	0.00661753
ENSG00000047346	0.02459	0.0146508	0.0299679	0.0516285
ENSG00000047365	0.0256251	0.0197434	0.0126069	0.14317
ENSG00000047410	0.00729547	0.0131486	0.0190803	0.00288889
ENSG00000047457	0.00955349	0.00171096	0.0241929	0.0614276
ENSG00000047578	0.0198023	0.0224365	0.063328	0.0783297
ENSG00000047579	0.00213823	0.00963633	0.00747818	0.124461
ENSG00000047597	0.000142595	0.00425003	0.0814781	0.144731
ENSG00000047617	0.00330186	0.0158027	0.0928465	0.0990232
ENSG00000047621	0.0102416	0.0139297	0.0286965	0.10745
ENSG00000047634	0.00371475	0.00219254	0.0560621	0.215066
ENSG00000047644	0.00449707	0.00767965	0.0447434	0.0944599
ENSG00000047648	0.0159202	0.0184145	0.0757916	0.121472
ENSG00000047662	5.40809e-05	0.00982325	0.0129938	0.143033
ENSG00000047849	0.01125	0.00846177	0.0031515	0.2521
ENSG00000047932	0.0379959	0.0352845	0.00787952	0.0401949
ENSG00000048028	0.00904543	0.00916382	0.0134218	0.184641
ENSG00000048052	0.00443842	0.000424071	0.0355209	0.00406788
ENSG00000048140	0.00881786	0.00875849	0.0750099	0.280468
ENSG00000048162	0.0154401	0.0131731	0.0317246	0.0469065
ENSG00000048342	0.000907336	0.0015318	0.0207865	0.0133589
ENSG00000048392	0.00719679	0.00525204	0.021524	0.00271954
ENSG00000048405	0.00348704	0.00144342	0.0017618	0.0768417
ENSG00000048462	0.0131342	0.00504961	0.0463994	0.126217
ENSG00000048471	0.0149736	0.0277457	0.0634123	0.152288
ENSG00000048544	0.0110022	0.0220144	0.0388321	0.0555592
ENSG00000048649	0.00678946	0.00356702	0.0437236	0.0318336
ENSG00000048707	0.00390615	8.54248e-05	0.00131539	0.0356218
ENSG00000048740	0.0114256	0.00988088	0.00888989	0.0610098
ENSG00000048828	0.00444304	0.00716285	0.0626225	0.115011
ENSG00000048991	0.00508595	0.00885699	0.104173	0.180308
ENSG00000049089	0.00381416	0.00605509	0.0648434	0.144161
ENSG00000049167	0.0046558	0.00468755	0.030022	0.0594248
ENSG00000049192	0.000258811	0.00537227	0.0218866	0.147944
ENSG00000049239	0.023831	0.0174313	0.0550943	0.000513244
ENSG00000049245	0.0288996	0.0159066	0.0153946	0.0746301
ENSG00000049246	0.00389872	0.00754919	0.0439763	0.0982347
ENSG00000049247	0.00768964	0.0116404	0.0843663	0.148139
ENSG00000049249	0.0239578	0.0150962	0.111245	0.117557
ENSG00000049323	0.00467885	0.00693869	0.154052	0.178903
ENSG00000049449	0.00786554	0.0130353	0.0631415	0.000212013
ENSG00000049541	0.00653336	0.00219651	0.0224871	0.0920046
ENSG00000049618	0.0081541	0.000772403	0.0777987	0.134913
ENSG00000049656	0.0141574	0.00705354	0.0488072	0.0288525
ENSG00000049759	0.00176526	0.00011505	0.0613055	0.0908877
ENSG00000049768	0.0162853	0.0150115	0.0334423	0.184787
ENSG00000049769	0.00847259	0.0054573	0.000807147	0.0845078
ENSG00000049860	0.0199469	0.000355753	0.0025165	0.0720599
ENSG00000049883	0.001011	0.00667789	0.0719962	0.0899079
ENSG00000050030	0.0135744	0.0125839	0.0923005	0.177183
ENSG00000050130	0.00433144	0.0191198	0.016281	0.0252861
ENSG00000050165	0.0346194	0.0313524	0.0154217	0.140485
ENSG00000050327	0.0166371	0.0133436	0.045524	0.0346159
ENSG00000050344	0.00702267	0.0166439	0.0210723	0.121925
ENSG00000050393	0.0105201	0.0052169	0.0520314	0.0471459
ENSG00000050405	0.0137237	0.0269575	0.0216763	0.064265
ENSG00000050426	0.000435835	0.00296332	0.0369909	0.0260638
ENSG00000050438	0.00660486	0.00522777	0.00872544	0.125714
ENSG00000050555	0.0135018	0.00295174	0.182408	0.177472
ENSG00000050628	0.00176568	0.00369238	0.0152038	0.0124235
ENSG00000050730	0.00705631	0.00366	0.0604548	0.257681
ENSG00000050748	0.00753986	0.0118667	0.00551969	0.0319478
ENSG00000050767	0.00718577	0.00992612	0.033629	0.0556937
ENSG00000050820	0.0154548	0.0187172	0.00614219	0.0555728
ENSG00000051009	0.00622299	0.00450996	0.0296234	0.0336076
ENSG00000051108	0.0192592	0.00649606	0.0187051	0.00850004
ENSG00000051128	0.00626875	0.00920468	0.0445409	0.124482
ENSG00000051180	0.00517933	0.0178061	0.0244776	0.0554411
ENSG00000051341	0.00643212	0.00260482	0.0169143	0.0376514
ENSG00000051382	0.00621661	0.0161476	0.0406945	0.0528238
ENSG00000051523	0.00641715	0.00212025	0.00851735	0.0789884
ENSG00000051596	0.00257355	0.00502183	0.026024	0.00624702
ENSG00000051620	0.011927	0.00200797	0.104304	0.145661
ENSG00000051825	0.0153074	0.0127077	0.0305546	0.121685
ENSG00000052126	0.00671619	0.00758677	0.0504766	0.170719
ENSG00000052344	0.00381243	0.00426579	0.0279174	0.00444977
ENSG00000052723	0.0240506	0.0291846	0.0333763	0.0477467
ENSG00000052749	0.0109122	0.0121082	0.0441655	0.0604957
ENSG00000052795	0.00161425	0.00902414	0.0378774	0.0494182
ENSG00000052802	0.00975395	0.00721433	0.0213987	0.145928
ENSG00000052841	0.00212559	0.00898306	0.0346546	0.0496721
ENSG00000053108	0.00869565	0.00724536	0.0131364	0.0287552
ENSG00000053254	0.0126276	0.0122651	0.0370095	0.0813475
ENSG00000053371	0.0221879	0.021448	0.0124737	0.0350706
ENSG00000053372	0.00166883	0.0116103	0.0419241	0.117027
ENSG00000053438	0.00874709	0.00848079	0.013776	0.0475894
ENSG00000053501	0.00192326	0.00389274	0.0108306	0.0104818
ENSG00000053524	0.0166764	0.0220859	0.0200976	0.0453013
ENSG00000053702	0.0239261	0.0184184	0.0460523	0.14279
ENSG00000053770	0.0269666	0.0431849	0.0101254	0.0150283
ENSG00000053900	0.0085019	0.00627894	0.0477779	0.139024
ENSG00000053918	0.00196164	0.000958245	0.011162	0.0898305
ENSG00000054116	0.00759341	0.000271351	0.020747	0.0801954
ENSG00000054118	0.00198939	0.000662498	0.0349748	0.0421682
ENSG00000054148	0.00290922	0.00335834	0.0644731	0.258804
ENSG00000054179	0.00202821	0.00325862	0.0381878	0.0724224
ENSG00000054219	0.0223369	0.0230809	0.0262373	0.0133562
ENSG00000054267	0.0212155	0.0104025	0.0156944	0.0151504
ENSG00000054277	0.0168726	0.0244522	0.0912846	0.188784
ENSG00000054282	0.0160877	0.0082178	0.00181568	0.0293704
ENSG00000054356	0.0193958	0.0120891	0.0503631	0.0562414
ENSG00000054392	0.011288	0.014918	0.000863351	0.0499721
ENSG00000054523	0.0124129	0.000229233	0.0127197	0.0325368
ENSG00000054611	0.0233763	0.0279059	0.0166424	0.0174503
ENSG00000054654	0.00931982	0.0259606	0.120653	0.32523
ENSG00000054690	0.00346595	0.00379516	0.0274159	0.09294
ENSG00000054793	0.0148513	0.0177953	0.0362803	0.0639983
ENSG00000054965	0.0242752	0.0174187	0.0764597	0.0927696
ENSG00000054967	0.0251566	0.00786689	0.0411497	0.0406468
ENSG00000054983	0.00989221	0.0217425	0.0555171	0.193454
ENSG00000055044	0.0250938	0.0325678	0.0385972	0.0387615
ENSG00000055070	0.0112311	0.000373878	0.0274961	0.0603642
ENSG00000055118	0.01992	0.0226078	0.0104897	0.00777359
ENSG00000055130	0.0187271	0.00637846	0.0654079	0.027848
ENSG00000055147	0.00708703	0.0162736	0.0284348	0.00593943
ENSG00000055163	0.0169083	0.0176339	0.0336805	0.0752118
ENSG00000055208	0.0032335	0.00042561	0.0314258	0.0888285
ENSG00000055211	0.00191965	0.00378147	0.0441136	0.0524246
ENSG00000055332	0.010623	0.00366905	0.0285065	0.0101803
ENSG00000055483	0.0260634	0.0121744	0.0663435	0.118957
ENSG00000055609	0.00932214	0.00474884	0.0397253	0.0768985
ENSG00000055732	0.00825813	0.0120517	0.0330035	0.150747
ENSG00000055813	0.0957346	0.142325	0.030188	0.123548
ENSG00000055917	0.0245382	0.0149539	0.00306749	0.0527849
ENSG00000055950	0.00562127	0.0100172	0.043733	0.0973753
ENSG00000055955	0.00311957	0.00109057	0.000185949	0.0260104
ENSG00000055957	0.00964379	0.0184992	0.0983089	0.0456176
ENSG00000056050	0.00334266	0.0119833	0.0205161	0.136069
ENSG00000056097	0.0104926	0.00600711	0.0499231	0.0495903
ENSG00000056277	0.000790799	0.00342797	0.056079	0.0642676
ENSG00000056558	0.0174401	0.0221534	0.0435244	0.205498
ENSG00000056586	0.0121744	0.00916155	0.00574466	0.0995118
ENSG00000056661	0.00716681	0.00998259	0.0427032	0.110911
ENSG00000056736	0.00702757	0.0082729	0.0629028	0.00933941
ENSG00000056972	0.0102092	0.0013793	0.0698153	0.283364
ENSG00000057019	0.000768864	0.00476348	0.0426961	0.146287
ENSG00000057252	0.00556778	0.00829046	0.011246	0.0117247
ENSG00000057294	0.00952397	0.00899566	0.0475575	0.146914
ENSG00000057468	0.0197999	0.0190366	0.0140727	0.0172149
ENSG00000057593	0.00607862	0.0147128	0.0458329	0.104419
ENSG00000057608	0.0118176	0.00110116	0.0370748	0.0648572
ENSG00000057657	0.0108153	0.00884597	0.0237594	0.197974
ENSG00000057663	0.0252929	0.0379482	0.0772011	0.182592
ENSG00000057704	0.0123419	0.0125794	0.0201357	0.0555379
ENSG00000057757	0.000183604	0.0056477	0.073054	0.111493
ENSG00000057935	0.00568462	0.0291638	0.121431	0.465822
ENSG00000058056	0.00814837	0.0138334	0.0887194	0.168767
ENSG00000058063	0.0109219	0.0121509	0.0350862	0.00175737
ENSG00000058091	0.00561581	0.0396883	0.024384	0.0482857
ENSG00000058262	0.010557	0.00290564	0.032608	0.0361148
ENSG00000058272	0.0139028	0.0132341	0.0200645	0.0346875
ENSG00000058335	0.0077428	0.0344885	0.0071176	0.00601344
ENSG00000058453	0.00704681	0.003162	0.0475476	0.0806572
ENSG00000058600	0.00634248	0.000793726	0.144378	0.274333
ENSG00000058668	0.0096076	0.00688998	0.0240342	0.253587
ENSG00000058673	0.0325039	0.0107626	0.00423778	0.0812872
ENSG00000058729	0.0161419	0.0250521	0.0287191	0.0418516
ENSG00000058799	0.0097328	0.00550381	0.0346657	0.0765197
ENSG00000058804	0.0100721	0.0107378	0.0202011	0.066695
ENSG00000058866	0.0282465	0.0403642	0.0030635	0.0233597
ENSG00000059122	0.00535911	0.014645	0.0357422	0.0594082
ENSG00000059145	0.00227857	0.000786484	0.0172171	0.128893
ENSG00000059377	0.0161718	0.0276619	0.0100167	0.0582798
ENSG00000059378	0.00388781	0.00234595	0.0212886	0.0848432
ENSG00000059573	3.65577e-05	0.00537882	0.0898334	0.117301
ENSG00000059588	0.00377713	0.000948634	0.0778354	0.316579
ENSG00000059691	0.00143402	0.00782377	0.0299398	0.0310289
ENSG00000059728	0.00810061	0.00163018	0.0111983	0.0533805
ENSG00000059758	0.035186	0.02412	0.0307898	0.0402254
ENSG00000059769	0.031749	0.0416989	0.0644596	0.0492326
ENSG00000059804	0.00820674	0.00161114	0.00843588	0.0387833
ENSG00000059915	0.0143283	0.0126063	0.0536529	0.231777
ENSG00000060069	0.0142273	0.0096434	0.04262	0.0519961
ENSG00000060138	0.0159777	0.0196335	0.05731	0.099463
ENSG00000060140	0.0103064	0.0131063	0.162878	0.361068
ENSG00000060237	0.00040067	0.00649947	0.0146253	0.0200401
ENSG00000060339	0.00912625	0.00317344	0.036553	0.0296424
ENSG00000060491	0.01361	0.00381057	0.0427609	0.0209795
ENSG00000060558	0.0112462	0.00348443	0.00723073	0.120037
ENSG00000060566	0.00937815	0.0133132	0.0134958	0.122904
ENSG00000060642	0.0194623	0.0130555	0.0542848	0.0506056
ENSG00000060656	0.00107152	0.00289827	0.0268875	0.128482
ENSG00000060688	0.00910898	0.0121029	0.0255425	0.0677208
ENSG00000060709	0.0506477	0.0726304	0.0323142	0.0477216
ENSG00000060749	0.00880753	3.35643e-05	0.0166509	0.017669
ENSG00000060762	0.00460418	0.00880448	0.0257252	0.116634
ENSG00000060971	0.0101226	0.0016793	0.017959	0.0913797
ENSG00000060982	0.0225387	0.0297618	0.0576541	0.151024
ENSG00000061273	0.0247256	0.0209213	0.112427	0.256268
ENSG00000061337	0.0218643	0.0239415	0.0525454	0.0229878
ENSG00000061656	0.00755796	0.00916537	0.0646444	0.128567
ENSG00000061676	0.00881125	0.0169035	0.0384187	0.120033
ENSG00000061794	0.00949142	0.000117894	0.0335025	0.00998861
ENSG00000061918	0.0128163	0.0156496	0.0593108	0.116498
ENSG00000061936	0.0131318	0.0265131	0.0122205	0.0433058
ENSG00000061938	0.00493429	0.000489984	0.0471829	0.091334
ENSG00000061987	0.0341875	0.0220827	0.0401378	0.00134208
ENSG00000062194	0.0276405	0.0289119	0.0327086	0.0338154
ENSG00000062282	0.00477128	0.00210811	0.0140181	0.0592947
ENSG00000062370	0.00777478	0.00816837	0.0765833	0.124278
ENSG00000062485	0.0129132	0.00435597	0.0472422	0.010896
ENSG00000062524	0.00585006	0.00272422	0.233375	0.471557
ENSG00000062582	0.00780737	0.00084928	0.012392	0.0325118
ENSG00000062598	0.0212698	0.00547965	0.102343	0.0167063
ENSG00000062650	0.0179343	0.0125545	0.0217075	0.0453116
ENSG00000062716	0.00839794	0.00559013	0.0851647	0.0867162
ENSG00000062725	0.0188995	0.0169937	0.0178361	0.0500692
ENSG00000062822	0.00705378	0.00409472	0.0614603	0.123447
ENSG00000063015	0.00342661	0.00444879	0.0885262	0.118879
ENSG00000063046	0.0238462	0.0189828	0.0585269	0.0030122
ENSG00000063127	0.0196238	0.0159107	0.0264823	0.0161024
ENSG00000063169	0.0108002	0.0185462	0.0818611	0.1551
ENSG00000063176	0.00989219	0.0190702	0.0783489	0.12281
ENSG00000063177	0.00726766	0.0165865	0.00050119	0.123214
ENSG00000063180	0.00484213	0.011328	0.0301099	0.108063
ENSG00000063241	0.0168539	0.0114434	0.00149381	0.00279902
ENSG00000063244	0.00636832	0.00712779	0.0963396	0.149298
ENSG00000063245	0.00243889	0.00412193	0.0384616	0.015387
ENSG00000063322	0.0255587	0.0148825	0.0692539	0.0192035
ENSG00000063438	0.00822796	0.00217308	0.0323938	0.0256471
ENSG00000063587	0.00184715	0.00865758	0.0450742	0.201328
ENSG00000063601	0.00779737	0.00176779	0.0324407	0.128619
ENSG00000063660	0.00871337	0.0033293	0.00525957	0.108372
ENSG00000063761	0.00533933	0.0206458	0.0555539	0.0525555
ENSG00000063854	0.000188965	0.000748047	0.0563604	0.126553
ENSG00000063978	0.00295967	0.0060608	0.0474907	0.0574442
ENSG00000064012	0.00471747	0.0078922	0.059313	0.139466
ENSG00000064042	0.00927699	0.00556881	0.0603019	0.120512
ENSG00000064102	0.030073	0.028864	0.0127324	0.0210982
ENSG00000064115	0.0140731	0.0102407	0.0123084	0.0752559
ENSG00000064199	0.0139275	0.0173847	0.00131005	0.0293174
ENSG00000064201	0.0169366	0.0171355	0.0273682	0.000851808
ENSG00000064225	0.0123785	0.00312358	0.0273287	0.0899851
ENSG00000064270	0.000214884	0.0016267	0.0139418	0.00964825
ENSG00000064300	0.00124319	0.00892715	0.027285	0.196361
ENSG00000064309	0.0131787	0.0142573	0.00158667	0.114334
ENSG00000064313	0.00683784	0.00337883	0.0230762	0.0438449
ENSG00000064393	0.00191347	0.00673372	0.0245756	0.0290178
ENSG00000064419	0.00213349	0.0145262	0.0255634	0.0143997
ENSG00000064489	0.00586577	0.00151772	0.00670738	0.043225
ENSG00000064490	0.0158232	0.0130372	0.0221321	0.0128196
ENSG00000064545	0.00549175	0.0171623	0.0150056	0.0477411
ENSG00000064547	0.00812833	0.00982784	0.0324452	0.10931
ENSG00000064601	0.0122343	0.00687623	0.0306228	0.118513
ENSG00000064607	0.00680542	0.00707749	0.00911076	0.0726673
ENSG00000064651	0.00798847	0.00483085	0.0164251	0.0621552
ENSG00000064652	0.0150927	0.000320293	0.0604491	0.290451
ENSG00000064655	0.00462028	0.0159474	0.0358785	0.0496946
ENSG00000064666	0.0239262	0.0204042	0.0643543	0.177406
ENSG00000064687	0.00732517	0.0101076	0.0498302	0.0985449
ENSG00000064703	0.0012959	0.001107	0.000221536	0.0582251
ENSG00000064726	0.0087202	0.0195286	0.00361515	0.0741007
ENSG00000064763	0.00495686	0.000776159	0.067729	0.147391
ENSG00000064787	0.00783326	0.0107216	0.0652768	0.0649175
ENSG00000064886	0.0253481	0.0270201	0.0986793	0.198781
ENSG00000064932	0.000249962	0.00185496	0.0476513	0.0740869
ENSG00000064933	0.0147899	0.0212681	0.00342442	0.0310625
ENSG00000064961	0.012673	0.0116875	0.0756623	0.0818442
ENSG00000064989	0.0303184	0.0254829	0.0440419	0.0371324
ENSG00000064995	0.0162878	0.0184995	0.0867098	0.125221
ENSG00000064999	0.00179758	0.00653432	0.0368403	0.0510876
ENSG00000065000	0.00417018	0.00998635	0.0981415	0.107231
ENSG00000065029	0.015494	0.00460699	0.0571324	0.0403042
ENSG00000065054	0.0139759	0.0131338	0.116129	0.174649
ENSG00000065057	0.0106581	0.0148578	0.00910455	0.066252
ENSG00000065060	0.00417934	0.00205724	0.0390194	0.0234635
ENSG00000065135	0.0120094	0.0283509	0.0011081	0.0530592
ENSG00000065150	0.00901499	0.00091712	0.0842623	0.140548
ENSG00000065154	0.0101107	0.00322109	0.0307435	0.0115061
ENSG00000065183	0.0052348	0.00581334	0.145994	0.282947
ENSG00000065243	0.0354202	0.0234723	0.0276624	0.0264595
ENSG00000065268	0.00825636	0.00501244	0.0409657	0.0510836
ENSG00000065308	0.0115903	0.00684219	0.012839	0.0337087
ENSG00000065320	0.0128256	0.00538227	0.0528371	0.0415197
ENSG00000065328	0.00536705	0.00839338	0.037461	0.014527
ENSG00000065357	0.0119035	0.00393145	0.0258581	0.165238
ENSG00000065361	0.00570724	0.0111627	0.0228446	0.198456
ENSG00000065413	0.00535091	0.00609491	0.0554987	0.082017
ENSG00000065427	0.0180405	0.00690145	0.0652037	0.0176944
ENSG00000065457	0.0187699	0.0129939	0.0176188	0.0108002
ENSG00000065485	0.00458241	9.31738e-05	0.0447276	0.190348
ENSG00000065491	0.00469686	0.00228346	0.0488984	0.137738
ENSG00000065518	0.00143148	0.00910023	0.0471062	0.09058
ENSG00000065526	0.00485893	0.0130108	0.0793126	0.124797
ENSG00000065534	0.00208973	0.00152496	0.119734	0.112378
ENSG00000065548	0.0188795	0.0252799	0.00755059	0.0610724
ENSG00000065559	0.00318425	0.00762419	0.0306109	0.0792552
ENSG00000065600	0.0249232	0.028482	0.051959	0.0449676
ENSG00000065613	0.00706672	0.00244111	0.00771822	0.055146
ENSG00000065615	0.0112436	0.0196561	0.0315342	0.0345821
ENSG00000065618	0.0164643	0.0101059	0.0478422	0.113025
ENSG00000065621	0.00744624	0.00696761	0.0562263	0.00510251
ENSG00000065665	0.00906341	0.00892011	0.0546312	0.0361483
ENSG00000065675	0.00342073	0.0218967	0.0767906	0.0230268
ENSG00000065717	0.0236588	0.0155668	0.13348	0.320199
ENSG00000065802	2.81503e-05	9.83869e-05	0.0348361	0.0699994
ENSG00000065809	0.00167548	0.000146025	0.0617486	0.0391907
ENSG00000065833	0.00205913	0.0146433	0.000558739	0.0950729
ENSG00000065882	0.00628379	0.00908265	0.00753494	0.0331275
ENSG00000065883	0.00659751	0.0073657	0.0539304	0.0678869
ENSG00000065911	0.0139311	0.0295083	0.0259825	0.2033
ENSG00000065923	0.0160033	0.0235852	0.0453688	0.0537868
ENSG00000065970	0.0178781	0.0167017	0.0345167	0.103498
ENSG00000065978	0.0147624	0.0172882	0.00487132	0.030327
ENSG00000065989	0.0241263	0.00645135	0.00390422	0.286284
ENSG00000066027	0.00713694	0.00360884	0.0952101	0.111757
ENSG00000066032	0.0102439	0.0195835	0.0261117	0.0024258
ENSG00000066044	0.00855089	0.00384092	0.0867276	0.107537
ENSG00000066056	0.016592	0.000971136	0.0954748	0.124779
ENSG00000066084	0.000768477	0.00938901	0.0483417	0.12352
ENSG00000066117	0.0207743	0.0227556	0.0134193	0.0200314
ENSG00000066135	0.00592472	0.00227021	0.0827117	0.0636724
ENSG00000066136	0.00734723	0.00610823	0.0498707	0.100751
ENSG00000066185	0.017769	0.0158282	0.00756063	0.0195607
ENSG00000066230	0.00136573	0.00260236	0.0475024	0.152745
ENSG00000066279	0.000791355	0.0253416	0.0331664	0.0191939
ENSG00000066294	0.00945525	0.00423481	0.0760997	0.296986
ENSG00000066322	0.00641771	0.0171696	0.012602	0.133199
ENSG00000066336	0.0201359	0.00513025	0.0354089	0.0477118
ENSG00000066379	0.00175087	0.00579354	0.0496038	0.0980569
ENSG00000066382	0.00723221	0.00493603	0.0625961	0.222791
ENSG00000066422	0.0159291	0.0125804	0.0308417	0.0585166
ENSG00000066427	0.00646778	0.0118643	0.0372385	0.0192488
ENSG00000066455	0.00403768	0.00256042	0.036277	0.0226679
ENSG00000066468	0.0231252	0.0163388	0.0519262	0.011054
ENSG00000066557	0.00232271	0.00669562	0.00617199	0.0540413
ENSG00000066583	0.0042151	0.00140441	0.0629113	0.0647565
ENSG00000066651	0.0345661	0.0446959	0.034228	0.00203946
ENSG00000066654	0.0311759	0.0278394	0.00411379	0.0426198
ENSG00000066697	0.0130471	0.00707151	0.104877	0.173934
ENSG00000066735	1.3295e-05	7.94457e-05	0.00814218	0.0199859
ENSG00000066739	0.0382698	0.0273773	0.0419729	0.0192317
ENSG00000066777	0.00243934	0.00288381	0.0241315	0.0704779
ENSG00000066827	0.0277249	0.0275772	0.0867639	0.208213
ENSG00000066855	0.0169372	0.00276063	0.033502	0.137165
ENSG00000066923	0.0107238	0.00647076	0.0195283	0.056469
ENSG00000066926	0.0171184	0.0146173	0.0569295	0.174077
ENSG00000066933	0.00962837	0.0166728	0.00710849	0.000965648
ENSG00000067048	0.0245926	0.0328453	0.0333798	0.0661957
ENSG00000067057	0.0140603	0.0177848	0.0438891	0.201881
ENSG00000067064	0.0211489	0.0314675	0.0995954	0.206135
ENSG00000067066	0.0273399	0.00998837	0.0695066	0.0142878
ENSG00000067082	0.0157475	0.0196903	0.0364924	0.142114
ENSG00000067113	0.0053696	0.00899591	0.0769572	0.00392992
ENSG00000067141	0.00429841	0.00951208	0.036848	0.0540869
ENSG00000067167	0.00270571	0.0164351	0.00353552	0.0378648
ENSG00000067177	0.00549385	0.00370827	0.00635771	0.0957945
ENSG00000067182	0.0144394	0.00364181	0.0565931	0.0858576
ENSG00000067191	0.00621999	0.00622812	0.0184178	0.222169
ENSG00000067208	0.00628725	0.0138538	0.0180425	0.00052924
ENSG00000067221	0.0284286	0.00567867	0.0818667	0.0619875
ENSG00000067225	0.0177489	0.0102359	0.0609476	0.1749
ENSG00000067248	0.0308494	0.0387699	0.000113393	0.0883987
ENSG00000067334	0.00847567	0.000647289	0.0119335	0.0982333
ENSG00000067365	0.0147808	0.0183539	0.0231413	0.0427022
ENSG00000067369	0.00412472	0.00395206	0.057901	0.0853522
ENSG00000067445	0.00420697	0.00355508	0.0111954	0.0482043
ENSG00000067533	0.0104991	0.0128912	0.065496	0.151372
ENSG00000067560	0.014134	0.0016904	0.00619858	0.0717371
ENSG00000067596	0.0218516	0.0220667	0.0582638	0.0443978
ENSG00000067601	0.0325679	0.0227533	0.0411493	0.020495
ENSG00000067606	0.00265127	0.00872697	0.0668625	0.14493
ENSG00000067646	0.0348983	0.0450135	0.0324107	0.0654769
ENSG00000067704	0.0125573	0.0191726	0.0165745	0.0197299
ENSG00000067715	0.00941713	0.0283299	0.0927542	0.171032
ENSG00000067798	0.0171745	0.0179072	0.0493479	0.0300825
ENSG00000067829	0.0202637	0.0205124	0.0256279	0.048839
ENSG00000067836	0.00847342	0.0053918	0.0212062	0.0494311
ENSG00000067840	0.00841159	0.000543346	0.0645959	0.288071
ENSG00000067900	0.0234864	0.0209271	0.0137144	0.00878378
ENSG00000067955	0.0190617	0.0244923	0.00251542	0.0633639
ENSG00000067992	0.00933185	0.00116394	0.0258311	0.00867592
ENSG00000068001	0.0111623	0.0135401	0.0138721	0.0592625
ENSG00000068024	0.0171355	0.00660546	0.0791785	0.0397664
ENSG00000068028	0.00600214	0.00247134	0.0486965	0.266108
ENSG00000068079	0.00650228	0.00606521	0.0271543	0.0758283
ENSG00000068097	0.00906021	0.00349809	0.00108329	0.0754469
ENSG00000068120	0.0186445	0.0177882	0.0275716	0.0464976
ENSG00000068137	0.0197762	0.0110437	0.0144445	0.0886182
ENSG00000068305	0.0101431	0.0149853	0.0274781	0.043822
ENSG00000068308	0.00928514	0.0140527	0.0334396	0.0555198
ENSG00000068323	0.0191042	0.00673165	0.0399083	0.0502854
ENSG00000068354	0.00644169	0.00925913	0.0515875	0.137557
ENSG00000068366	0.0185046	0.0218606	0.0138777	0.0639773
ENSG00000068383	0.0128677	0.0164485	0.00761525	0.153418
ENSG00000068394	0.000525911	0.00364245	0.0135473	0.137914
ENSG00000068400	0.0139872	0.0154154	0.0442949	0.0326764
ENSG00000068438	0.0068068	0.00834142	0.0194993	0.048738
ENSG00000068489	0.0172585	0.00997035	0.0445921	0.087279
ENSG00000068615	0.000831924	0.00943275	0.0105391	0.0261078
ENSG00000068650	0.00493762	0.0077648	0.088197	0.100106
ENSG00000068654	0.00799113	0.0099128	0.105544	0.081569
ENSG00000068697	0.00197788	0.00508602	0.0808992	0.17396
ENSG00000068724	0.00654398	0.00257677	0.0428074	0.102615
ENSG00000068745	0.0129798	0.022629	0.0101176	0.0238429
ENSG00000068784	0.0101571	0.00111483	0.00813071	0.0192311
ENSG00000068793	0.00345276	0.0140748	0.0140295	0.129521
ENSG00000068796	0.0163958	0.0174964	0.0117745	0.0435146
ENSG00000068831	0.0238433	0.0227166	0.0571342	0.220903
ENSG00000068878	0.0170015	0.0201813	0.0489385	0.115457
ENSG00000068885	0.0262528	0.0254667	0.0372753	0.0255981
ENSG00000068903	0.0150843	0.00402641	0.0507556	0.144464
ENSG00000068912	0.00382527	0.019906	0.048136	0.112922
ENSG00000068971	0.0183212	0.0126843	0.0407563	0.179697
ENSG00000068976	0.00552021	0.0135696	0.0228698	0.114465
ENSG00000069020	0.0098089	0.0104535	0.00844141	0.0243524
ENSG00000069188	0.0196695	0.005789	0.068502	0.297225
ENSG00000069248	0.00703614	0.00347678	0.037946	0.017502
ENSG00000069275	0.00385827	0.00948832	0.00162823	0.0307965
ENSG00000069329	0.0109058	0.00574022	0.0361061	0.0765592
ENSG00000069345	0.027279	0.0361174	0.0283837	0.0533796
ENSG00000069399	0.0147761	0.0138749	0.00857169	0.0202964
ENSG00000069424	0.0189159	0.0186801	0.0270561	0.0598126
ENSG00000069493	0.0190213	0.0129662	0.0647337	0.0936817
ENSG00000069509	0.00415555	0.0154751	0.0877809	0.0947791
ENSG00000069535	0.0122873	0.0174657	0.024047	0.00603944
ENSG00000069667	0.0142177	0.0168989	0.0324339	0.126118
ENSG00000069696	0.0266607	0.0251654	0.0185415	0.0438871
ENSG00000069702	0.0139883	0.0121616	0.115178	0.303993
ENSG00000069712	0.0181139	0.0247777	0.0366016	0.015722
ENSG00000069764	0.00349616	0.00262686	0.0212904	0.0205504
ENSG00000069849	0.000945161	0.00308033	0.0451961	0.319921
ENSG00000069869	0.00716172	0.0203026	0.00686875	0.0240434
ENSG00000069943	0.00640665	0.00410714	0.0623141	0.090601
ENSG00000069956	0.0132938	0.0197758	0.0118038	0.00144972
ENSG00000069966	0.0152548	0.0042086	0.128336	0.156874
ENSG00000069974	0.000965727	0.0191661	0.0290889	0.110558
ENSG00000069998	0.00717582	0.00215116	0.0260738	0.112611
ENSG00000070010	0.0133654	0.00226621	0.0815453	0.156259
ENSG00000070018	0.000447301	0.0125196	0.0264891	0.140313
ENSG00000070019	0.0119887	0.00946206	0.0135661	0.00989103
ENSG00000070031	0.0107781	0.0052584	0.0916408	0.264445
ENSG00000070047	0.00570412	0.00567305	0.0851276	0.0937037
ENSG00000070061	0.0153444	0.0034135	0.0739922	0.089322
ENSG00000070081	0.00301442	0.0132021	0.0990952	0.350225
ENSG00000070087	0.000475505	0.0164155	0.0309235	0.21784
ENSG00000070159	0.0104581	0.00500898	0.0348771	0.00227184
ENSG00000070182	0.0142157	0.0165503	0.0270153	0.0778936
ENSG00000070190	0.00739565	0.0164999	0.0160418	0.0226899
ENSG00000070214	0.00806308	0.00795914	0.0196116	0.0296954
ENSG00000070269	0.0177822	0.0285254	0.016704	0.0032969
ENSG00000070366	1.42281e-05	0.0089521	0.0396197	0.0879045
ENSG00000070367	0.00774782	0.0185309	0.0165224	0.0131806
ENSG00000070371	0.0118901	0.00786643	0.0636687	0.0699177
ENSG00000070388	0.0222461	0.0168265	0.0547617	0.0683727
ENSG00000070404	0.0116752	0.0140427	0.044544	0.0039364
ENSG00000070413	0.0215412	0.0114685	0.0707458	0.172612
ENSG00000070423	0.0056037	0.0099404	0.0393691	0.0690861
ENSG00000070444	0.000649368	0.00871312	0.0469393	0.130057
ENSG00000070476	0.00838305	0.00684923	0.0222587	0.127857
ENSG00000070495	0.00619995	0.00756735	0.0325861	0.124488
ENSG00000070501	0.000484783	0.023291	0.0370787	0.135128
ENSG00000070526	0.0256174	0.0187394	0.0367017	0.00682488
ENSG00000070540	0.00336518	0.00537472	0.0524075	0.069314
ENSG00000070610	0.0174156	0.00578465	0.0174739	0.0793335
ENSG00000070614	0.00469593	0.00432171	0.00642671	0.0239174
ENSG00000070669	0.00864915	0.00495352	0.103289	0.094705
ENSG00000070718	0.0108484	0.00177068	0.0870101	0.255349
ENSG00000070729	0.0126819	0.00765668	0.015852	0.0478081
ENSG00000070731	0.0103598	0.00466872	0.0327375	0.123637
ENSG00000070756	0.0226471	0.0167057	0.122191	0.299291
ENSG00000070759	0.00758676	0.00924427	0.0359061	0.131146
ENSG00000070761	0.00540847	0.00693568	0.000568048	0.0439443
ENSG00000070770	0.00407106	0.00274437	0.0832607	0.0351535
ENSG00000070785	0.00249393	0.00906871	0.030632	0.0229285
ENSG00000070814	0.00979957	0.0127486	0.0503639	0.00112506
ENSG00000070831	0.0115462	0.00741719	0.000977554	0.0634119
ENSG00000070882	0.0135734	0.0154622	0.0258956	0.240917
ENSG00000070915	0.0101457	0.0128531	0.0209263	0.146343
ENSG00000070950	0.00206926	0.00362997	0.0642575	0.156908
ENSG00000070961	0.00769064	0.011128	0.0270189	0.0646429
ENSG00000070985	0.00881202	0.016164	0.0117506	0.13712
ENSG00000071051	0.0056129	0.00961703	0.0747295	0.0536179
ENSG00000071054	0.00813148	0.00544156	0.00937706	0.0838558
ENSG00000071073	0.0183157	0.0219714	0.0103764	0.089686
ENSG00000071082	0.00534224	0.00181595	0.0519842	0.0798524
ENSG00000071127	0.00110368	0.00123633	0.0306465	0.0813982
ENSG00000071189	0.027696	0.0358054	0.0173113	0.0282706
ENSG00000071205	0.00513887	0.00426001	0.000249005	0.0674387
ENSG00000071242	0.00742364	0.00871473	0.0299333	0.0327122
ENSG00000071243	0.000672139	0.000625638	0.0615665	0.114801
ENSG00000071246	0.0125706	0.00551547	0.103689	0.0224066
ENSG00000071282	0.0169902	0.0115768	0.0773838	0.217907
ENSG00000071462	0.0033813	0.00294201	0.0342801	0.0191082
ENSG00000071537	0.0199419	0.0140174	0.00355305	0.00495624
ENSG00000071539	0.0012935	0.0193612	0.0591659	0.0693762
ENSG00000071553	0.0136599	0.00939135	0.0241262	0.0308218
ENSG00000071564	0.00116456	0.036824	0.0817022	0.257724
ENSG00000071575	0.00377221	2.15699e-05	0.118105	0.203483
ENSG00000071626	0.0178098	0.0121608	0.0558359	0.0436702
ENSG00000071655	0.0075105	0.0146484	0.00676066	0.00123687
ENSG00000071794	0.0315378	0.0332619	0.0158843	0.0957935
ENSG00000071859	0.0024802	0.00817143	0.0179582	0.165603
ENSG00000071889	0.0160449	0.0153333	0.00428267	0.0946978
ENSG00000071894	0.0281812	0.0343166	0.0141332	0.0268651
ENSG00000071909	0.0128283	0.0053089	0.0444596	0.148125
ENSG00000071967	0.0122472	0.0142197	0.0107231	0.031883
ENSG00000071994	0.00834257	0.0118064	0.030345	0.0478279
ENSG00000072042	0.000968899	0.00137669	0.0144726	0.0780617
ENSG00000072062	0.012058	0.0066117	0.0453106	0.0931496
ENSG00000072071	0.0141012	0.0118325	0.0825085	0.192261
ENSG00000072110	0.0177856	0.0164373	0.0468383	0.24386
ENSG00000072121	0.0242493	0.0180087	0.121825	0.106318
ENSG00000072134	0.000307478	0.0122963	0.0175936	0.0223494
ENSG00000072135	0.0126921	0.008206	0.0497848	0.258659
ENSG00000072163	0.00484837	0.0140772	0.122144	0.246084
ENSG00000072195	0.0240657	0.0123059	0.102372	0.512557
ENSG00000072201	0.0123496	0.00983903	0.0038075	0.0503015
ENSG00000072210	0.0105572	0.00754329	0.0200634	0.0412243
ENSG00000072274	0.00311657	0.00785702	0.0163846	0.126257
ENSG00000072310	0.00748562	0.00996919	0.0611081	0.361571
ENSG00000072364	0.000104255	0.00560537	0.0235012	0.0565361
ENSG00000072401	0.00447583	0.0056749	0.0137506	0.0182786
ENSG00000072415	0.0065728	0.00652798	0.00475701	0.0751605
ENSG00000072422	0.00160368	0.0100663	0.117931	0.147975
ENSG00000072501	0.00658116	0.0093318	0.0841139	0.0694171
ENSG00000072506	0.0127022	0.0126993	0.00304358	0.0863974
ENSG00000072518	0.00767734	0.00103287	0.0644128	0.162286
ENSG00000072571	0.00810006	0.0139898	0.000972584	0.0363078
ENSG00000072609	0.00232643	0.00192046	0.0627027	0.132211
ENSG00000072682	0.00416497	0.00612175	0.0151638	0.0692148
ENSG00000072694	0.0183409	0.0135752	0.049651	0.0779837
ENSG00000072736	0.0120729	0.0126503	0.067278	0.108941
ENSG00000072756	0.0166777	0.0178298	0.0123546	0.0525706
ENSG00000072778	0.00364399	0.00219077	0.0710837	0.202307
ENSG00000072786	0.0106675	0.00709363	0.0816712	0.0520673
ENSG00000072803	0.00401241	0.00750909	0.0386122	0.056537
ENSG00000072818	0.0103536	0.012437	0.017166	0.00420678
ENSG00000072832	0.0109605	0.0102494	0.0786787	0.142537
ENSG00000072840	0.00326144	0.00557265	0.0171616	0.101694
ENSG00000072849	0.0109049	0.0112882	0.0986261	0.181443
ENSG00000072858	0.0182816	0.0183145	0.0961766	0.236233
ENSG00000072864	0.0118128	0.0059634	0.0569737	0.0960652
ENSG00000072952	0.00793867	0.01479	0.0113896	0.0151579
ENSG00000072954	0.0117001	0.0113164	0.0159041	0.00585157
ENSG00000072958	0.0365705	0.0345942	0.0340878	0.074863
ENSG00000073008	0.0170411	0.0168204	0.0510305	0.00500419
ENSG00000073009	0.0191054	0.0112299	0.00814155	0.0379918
ENSG00000073050	0.0140779	0.0170423	0.0378623	0.0772236
ENSG00000073060	0.000727528	0.00624076	0.130538	0.250547
ENSG00000073111	0.0215874	0.0020429	0.0979605	0.117615
ENSG00000073146	0.00441429	0.0237281	0.161538	0.218629
ENSG00000073150	0.00770369	0.00696255	0.0163932	0.158921
ENSG00000073169	0.00751874	0.00435143	0.00149029	0.0303972
ENSG00000073282	0.00307585	0.000138269	0.0411726	0.0586054
ENSG00000073331	0.0130181	0.00150094	0.00719989	0.0192298
ENSG00000073350	0.0055855	0.00194101	0.0921544	0.33624
ENSG00000073417	0.000539379	0.00210333	0.0357277	0.121938
ENSG00000073464	0.0373565	0.0295762	0.0420376	0.00682243
ENSG00000073536	0.0117671	0.0114027	0.083465	0.28022
ENSG00000073578	0.0152833	0.00659287	0.0224175	0.117457
ENSG00000073584	0.00945494	0.0101754	0.00364048	0.0332763
ENSG00000073598	0.00247626	0.0120648	0.0238987	0.0851372
ENSG00000073605	0.00341806	0.00514175	0.0266677	0.0467621
ENSG00000073614	0.00223521	0.00424829	0.00344875	0.0159208
ENSG00000073670	0.0055773	0.00389495	0.000835699	0.0417778
ENSG00000073711	0.0143275	0.0182015	0.0245803	0.0348889
ENSG00000073712	0.00771631	0.0168788	0.0634381	0.0872711
ENSG00000073737	0.0077021	0.00200083	0.0447574	0.0212307
ENSG00000073756	0.025571	0.0281405	0.0139715	0.0442631
ENSG00000073792	0.014986	0.013184	0.0231617	0.0696371
ENSG00000073803	2.9404e-05	0.00173647	0.00501495	0.0428859
ENSG00000073849	0.00340621	0.028998	0.110792	0.280465
ENSG00000073861	0.00165099	0.00512032	0.123962	0.317892
ENSG00000073910	0.000273412	0.00939604	0.0527314	0.0864472
ENSG00000073921	0.00766774	0.0127312	0.044857	0.0465518
ENSG00000073969	0.0203538	0.0145517	0.00573135	0.0804682
ENSG00000074054	0.00835301	0.00133842	0.00801273	0.00179474
ENSG00000074071	0.00696692	0.00276945	0.017998	0.0994791
ENSG00000074181	0.00930052	0.0034277	0.0130789	0.0810151
ENSG00000074201	0.0138957	0.0082607	0.0243692	0.0437832
ENSG00000074219	0.0188119	0.0239152	0.00495603	0.136368
ENSG00000074266	0.0223617	0.0348503	0.00360391	0.133894
ENSG00000074276	0.0259703	0.0205126	0.0122781	0.051111
ENSG00000074319	0.0141024	0.00421923	0.0433277	0.0921997
ENSG00000074356	0.000971835	0.00921666	0.0637076	0.0346284
ENSG00000074370	0.0202419	0.026356	0.00715454	0.110676
ENSG00000074410	0.0072532	0.00610312	0.0244448	0.0253812
ENSG00000074416	0.00257617	0.00209072	0.055827	0.109188
ENSG00000074527	0.000134707	0.00989677	0.0999582	0.14582
ENSG00000074582	0.00490858	0.00164365	0.0131535	0.0178623
ENSG00000074590	0.0111592	0.0144497	0.11851	0.348921
ENSG00000074603	0.00473712	0.00187815	0.00425442	0.000873622
ENSG00000074621	0.00770625	0.0094865	0.00146204	0.0194271
ENSG00000074657	0.0099544	0.0104564	0.0598202	0.106199
ENSG00000074660	0.00214076	0.0124059	0.0707569	0.0461061
ENSG00000074695	0.0127699	0.0163356	0.0112656	0.0315291
ENSG00000074696	0.0101992	0.0056014	0.056449	0.119937
ENSG00000074706	0.00572747	0.00545207	0.0945583	0.34084
ENSG00000074755	0.00366619	0.00239125	0.0784925	0.0892196
ENSG00000074800	0.003699	0.00260704	0.0301557	0.113621
ENSG00000074803	0.0196812	0.00720843	0.0521734	0.0562072
ENSG00000074842	0.0135677	0.00266163	0.0119181	0.0294061
ENSG00000074855	0.00327955	0.00655176	0.0461412	0.107343
ENSG00000074935	0.0181221	0.0206981	0.00407332	0.05224
ENSG00000074964	0.0117787	0.00831469	0.126412	0.0136491
ENSG00000074966	0.00797975	0.00761965	0.0518211	0.185107
ENSG00000075035	0.015624	0.0246957	0.0396024	0.09924
ENSG00000075073	0.00827911	0.00770227	0.0276759	0.0903444
ENSG00000075089	0.0165328	0.0187259	0.0827216	0.166259
ENSG00000075131	0.00535835	0.00378645	0.00894562	0.0125309
ENSG00000075142	0.00132126	0.0175993	0.0797854	0.227133
ENSG00000075151	0.00877274	0.00720716	0.0410648	0.0205757
ENSG00000075188	0.00257213	0.00339932	0.0130739	0.0596757
ENSG00000075213	0.010831	0.00849998	0.0755439	0.117105
ENSG00000075218	0.00610678	0.0301914	0.0591251	0.0483467
ENSG00000075223	0.0136823	0.0282336	0.00823344	0.0165922
ENSG00000075234	0.0157197	0.0177994	0.0688868	0.26612
ENSG00000075239	0.00982935	0.0223868	0.0404694	0.163953
ENSG00000075240	0.00903363	0.00876636	0.00101543	0.0694025
ENSG00000075275	0.00580868	0.0245252	0.066798	0.167362
ENSG00000075290	0.00890906	0.00832432	0.0423277	0.200654
ENSG00000075292	0.0108308	0.0081424	0.00801717	0.0300913
ENSG00000075303	0.00703526	0.00645273	0.0065081	0.0040137
ENSG00000075336	0.0167076	0.0178816	0.0490621	0.0740357
ENSG00000075340	0.0050923	0.00802793	0.0469909	0.14894
ENSG00000075391	0.00647689	0.00286012	0.0305583	0.0287579
ENSG00000075399	0.00259153	0.0133711	0.0374622	0.210957
ENSG00000075407	0.0108657	0.0102437	0.074851	0.0329373
ENSG00000075413	0.00466404	0.00185426	0.0664029	0.134002
ENSG00000075415	0.010205	0.001633	0.0404825	0.0755935
ENSG00000075420	0.0104091	0.00416987	0.0304079	0.0200442
ENSG00000075426	0.00494441	0.00890478	0.00888347	0.00271341
ENSG00000075539	0.00507629	0.000107617	0.0131982	0.0210051
ENSG00000075568	0.023261	0.0311803	0.0451111	0.0428289
ENSG00000075618	0.00745616	0.0113496	0.0340175	0.0219685
ENSG00000075624	0.00658668	0.00185302	0.0127685	0.0181374
ENSG00000075643	0.0150013	0.0191019	0.0369492	0.0604864
ENSG00000075651	0.00833476	0.00511183	0.027015	0.00159285
ENSG00000075702	0.000315831	0.00992526	0.00623031	0.146923
ENSG00000075711	0.010269	0.00928252	0.0187956	0.00630879
ENSG00000075785	0.0123505	0.00357236	0.0212331	0.0534917
ENSG00000075790	0.00656584	0.0184907	0.0960041	0.298805
ENSG00000075826	0.0198801	0.00714058	0.136534	0.103376
ENSG00000075856	0.0101774	0.00585453	0.0531497	0.0586011
ENSG00000075884	0.00434553	0.00984132	0.0261575	0.0188276
ENSG00000075886	0.0209909	0.023483	0.00688324	0.00672888
ENSG00000075914	0.00624482	0.0150342	0.0260596	0.00221994
ENSG00000075945	0.00761564	0.00224003	0.0558081	0.174585
ENSG00000075975	0.0025718	0.00211525	0.0499889	0.124608
ENSG00000076003	0.0250138	0.00215969	0.0153095	0.0333679
ENSG00000076043	0.02352	0.02806	0.0908627	0.180768
ENSG00000076053	0.0135527	0.0198335	0.0143791	0.0274026
ENSG00000076067	0.0112149	0.0112052	0.0495773	0.0462029
ENSG00000076108	0.00568201	0.0142182	0.0581825	0.072367
ENSG00000076201	0.0138092	0.0164654	0.0537931	0.0351473
ENSG00000076242	0.0280086	0.0250584	0.00114007	0.111529
ENSG00000076248	0.00705881	0.0126605	0.0183173	0.0962445
ENSG00000076258	0.00993371	0.00884337	0.0201363	0.119674
ENSG00000076321	0.00148506	0.0105265	0.0125658	0.0173939
ENSG00000076351	0.00268099	0.000591839	0.0414602	0.0109074
ENSG00000076356	0.00542345	0.00398149	0.0458857	0.0672966
ENSG00000076382	0.0137787	0.0107606	0.025273	0.0395126
ENSG00000076513	0.0386341	0.0231721	0.0135996	0.00683401
ENSG00000076554	0.0112294	0.00208375	0.0350177	0.0127512
ENSG00000076555	0.00557635	0.00633818	0.0334369	0.0218864
ENSG00000076604	0.0206724	0.0222162	0.183519	0.310416
ENSG00000076641	0.00447119	0.00537128	0.111541	0.165399
ENSG00000076650	0.00665909	0.0063242	0.0480688	0.0723151
ENSG00000076662	0.020983	0.0312581	0.00195054	0.0941035
ENSG00000076685	0.00331688	0.00443513	0.0276909	0.0640621
ENSG00000076706	0.00975802	0.00692811	0.016602	0.0596684
ENSG00000076716	0.017327	0.0161077	0.135535	0.256619
ENSG00000076770	0.000700366	0.00988571	0.0360881	0.0837319
ENSG00000076826	0.0186097	0.0220618	0.00830619	0.107941
ENSG00000076864	0.0124554	0.00978724	0.0394395	0.0495416
ENSG00000076924	0.0144851	0.0139225	0.0386538	0.00776488
ENSG00000076928	0.0246976	0.0250086	0.0475865	0.127992
ENSG00000076944	0.0117362	0.0103931	0.0141168	0.044846
ENSG00000076984	0.000405018	0.0116301	0.00822083	0.0955226
ENSG00000077044	0.0384219	0.0311877	0.0440588	0.17095
ENSG00000077063	0.000649248	0.00351011	0.0273464	0.0799781
ENSG00000077092	0.0283363	0.0240722	0.0249307	0.0093261
ENSG00000077097	0.0139598	0.00600155	0.0429965	0.0541454
ENSG00000077147	0.0204359	0.0340091	0.00869424	0.0353203
ENSG00000077150	0.0278998	0.0123957	0.0779827	0.0498581
ENSG00000077152	0.00845893	0.0104597	0.0274669	0.00541426
ENSG00000077157	0.000230954	0.0061846	0.0281607	0.157551
ENSG00000077232	0.0321408	0.0352542	0.0484077	0.027734
ENSG00000077235	0.0154302	0.0127953	0.0123497	0.124209
ENSG00000077238	0.00642972	0.0109684	0.0560611	0.088428
ENSG00000077254	0.0192373	0.0121425	0.00674353	0.00334922
ENSG00000077312	0.0187418	0.0143624	0.0301937	0.0774565
ENSG00000077327	0.00114301	0.000278008	0.0980948	0.190607
ENSG00000077348	0.0148717	0.0104658	0.0773233	0.185274
ENSG00000077380	0.0144211	0.00380992	0.0309516	0.13414
ENSG00000077420	0.00774806	0.00332553	0.0390734	0.0598629
ENSG00000077454	0.021259	0.0273562	0.0360219	0.0824828
ENSG00000077458	0.0283309	0.0322018	0.0370134	0.0518862
ENSG00000077463	0.0105104	0.0150122	0.0339846	0.0679503
ENSG00000077514	0.0129047	0.0103109	0.036907	0.126599
ENSG00000077549	0.00670018	0.0122074	0.00341937	0.0199129
ENSG00000077585	0.00433203	0.0144134	0.0316905	0.275457
ENSG00000077616	0.00154652	0.00292514	0.019434	0.0496328
ENSG00000077684	0.011957	0.00353249	0.00571069	0.0381104
ENSG00000077713	0.0168799	0.0065489	0.0035702	0.15439
ENSG00000077721	0.00151445	0.0233362	0.0294306	0.18065
ENSG00000077782	0.00961293	0.00755268	0.0433626	0.0662464
ENSG00000077809	0.0131132	0.0138726	0.045536	0.137917
ENSG00000077935	0.026591	0.0290398	0.00216242	0.00623602
ENSG00000077942	0.0101748	0.00189354	0.0352681	0.0915414
ENSG00000077984	0.00324207	0.0181342	0.067971	0.253996
ENSG00000078018	0.0173438	0.0260457	0.0221839	0.0337136
ENSG00000078043	0.0222156	0.0223136	0.0557222	0.0194145
ENSG00000078053	0.0084617	0.0104533	0.0657172	0.129827
ENSG00000078061	0.0217219	0.0183166	0.0247351	0.0045461
ENSG00000078070	0.0138885	0.0175892	0.0444745	0.036164
ENSG00000078081	0.00527946	0.00055265	0.0697175	0.110961
ENSG00000078114	0.0185432	0.0214209	0.0146458	0.0308155
ENSG00000078124	0.0151371	0.00466484	0.0458096	0.0963384
ENSG00000078140	0.00746418	0.00529494	0.00933091	0.105938
ENSG00000078142	0.00099253	0.00590258	0.0448654	0.0958998
ENSG00000078177	0.0233881	0.0112952	0.0109038	0.0382839
ENSG00000078237	0.00553662	0.00547498	0.0173389	0.0558506
ENSG00000078246	0.0051248	0.00520724	0.0238518	0.0146447
ENSG00000078269	0.0109785	0.00821303	0.0641584	0.181769
ENSG00000078304	0.00319378	4.74671e-06	0.0848421	0.268495
ENSG00000078319	0.00115311	0.0091083	0.034433	0.0798544
ENSG00000078369	0.0156079	0.000657799	0.0398772	0.023873
ENSG00000078399	0.00948148	0.00169827	0.00939054	0.0108192
ENSG00000078401	0.0102785	0.0160803	0.0297807	0.0911498
ENSG00000078403	0.00205905	0.000187425	0.0326368	0.00902047
ENSG00000078487	0.00308725	0.00365306	0.0206811	0.00771408
ENSG00000078589	0.0187236	0.0102612	0.00319318	0.0339655
ENSG00000078596	0.0115756	0.0077309	0.0420576	0.0665883
ENSG00000078618	0.00924396	0.00358747	0.00819217	0.019583
ENSG00000078668	0.00606606	0.00754932	0.0460187	0.142321
ENSG00000078674	0.0139826	0.00903756	0.00033935	0.00393392
ENSG00000078687	0.0203142	0.0111425	0.0388668	0.14912
ENSG00000078699	0.000379922	0.0094448	0.100805	0.146844
ENSG00000078747	0.00226274	0.000797901	0.0325358	0.0589932
ENSG00000078795	0.0102036	0.00864256	0.0193634	0.00312174
ENSG00000078804	0.00951533	0.00632056	0.0512365	0.0372895
ENSG00000078808	0.00207701	0.0033594	0.0549367	0.00685965
ENSG00000078814	0.00775413	0.00113293	0.0347045	0.101589
ENSG00000078900	0.00931463	0.00738425	0.0788425	0.133382
ENSG00000078902	0.00527974	0.00356754	0.0195105	0.0274369
ENSG00000078967	0.00103325	0.00236878	0.0171148	0.019739
ENSG00000079134	0.0206493	0.0237196	0.0326002	0.0369626
ENSG00000079150	0.00795713	0.0151598	0.0340894	0.010797
ENSG00000079156	0.000612778	0.00301642	0.120541	0.108602
ENSG00000079215	0.00578539	0.00122381	0.0113958	0.0199475
ENSG00000079246	0.00814922	0.00497797	0.0163089	0.00511292
ENSG00000079257	0.0270568	0.0306271	0.0779638	0.0823994
ENSG00000079263	0.00169307	0.00996602	0.0310436	0.106649
ENSG00000079277	0.00397675	0.0141277	0.0262785	0.000292389
ENSG00000079308	0.00516316	0.000596474	0.0483886	0.111516
ENSG00000079313	0.0148669	0.00952384	0.127323	0.176326
ENSG00000079332	0.00188462	0.000707367	0.0436227	0.0651991
ENSG00000079335	0.0139767	0.0121622	0.0456365	0.0848057
ENSG00000079337	0.0174408	0.00276086	0.0119962	0.0416605
ENSG00000079385	0.000912127	0.0105909	0.0524938	0.0208199
ENSG00000079387	0.00719189	0.00428041	0.0496426	0.0855758
ENSG00000079393	0.00232544	0.0059356	0.0447815	0.0166707
ENSG00000079432	0.00556876	0.0052229	0.0351462	0.0760266
ENSG00000079435	0.00314597	0.00821586	0.12648	0.293769
ENSG00000079459	0.01301	0.0102226	0.0166663	0.065736
ENSG00000079462	0.00139343	0.00369566	0.0173822	0.00297185
ENSG00000079482	0.0121902	0.0105406	0.00353529	0.04552
ENSG00000079616	0.00806979	0.000378365	0.0366676	0.151985
ENSG00000079691	0.0146227	0.00871081	0.0546279	0.212179
ENSG00000079739	0.018925	0.0185349	0.0425524	0.0106708
ENSG00000079785	0.00666804	0.0132572	0.0262401	0.0258047
ENSG00000079805	0.0167647	0.00240766	0.0657339	0.109035
ENSG00000079819	0.0129648	0.0244005	0.0539807	0.0762829
ENSG00000079931	0.0189144	0.00493614	0.0143832	0.114634
ENSG00000079950	0.0190064	0.0108896	0.00989328	0.0209786
ENSG00000079974	0.00197785	0.00653552	0.0329767	0.0743246
ENSG00000079999	0.0205498	0.006629	0.0215209	0.194185
ENSG00000080007	0.00224864	0.00251836	0.0541547	0.0728731
ENSG00000080031	0.0119903	0.00898082	0.0256839	0.140153
ENSG00000080166	0.0114843	0.00709381	0.0266849	0.0764471
ENSG00000080189	0.0126359	0.0164958	0.00634887	0.0868826
ENSG00000080200	0.0134136	0.0152826	0.0467498	0.00477565
ENSG00000080298	0.00105021	0.0159287	0.0485444	0.0522094
ENSG00000080345	0.0211383	0.0187668	0.00451382	0.00211758
ENSG00000080371	0.0178784	0.0179212	0.0272223	0.0447014
ENSG00000080493	0.00648749	0.0246793	0.0143258	0.19763
ENSG00000080503	0.000352629	0.00216373	0.0413973	0.0710805
ENSG00000080546	0.0291594	0.0194384	0.00815071	0.166434
ENSG00000080561	0.00977814	0.0106937	0.0674548	0.0837831
ENSG00000080573	0.0350548	0.03611	0.0731499	0.149723
ENSG00000080603	0.00840007	0.014072	0.0629532	0.0939147
ENSG00000080608	0.00531042	0.00862156	0.0406621	0.0330459
ENSG00000080802	0.00172999	0.00899475	0.0550141	0.0736527
ENSG00000080815	0.00590276	0.00223084	0.029872	6.93194e-06
ENSG00000080819	0.0166431	0.0212112	0.102035	0.0818327
ENSG00000080822	0.013812	0.0227597	0.0255997	0.108276
ENSG00000080823	0.0152703	0.0134353	0.0165761	0.0151381
ENSG00000080824	0.0156417	0.0287854	0.0303894	0.0249245
ENSG00000080839	0.0208567	0.0155789	0.0386624	0.156738
ENSG00000080845	0.0279853	0.0419052	0.016477	0.101203
ENSG00000080854	0.0172489	0.0275185	0.0398561	0.0248654
ENSG00000080947	0.0272738	0.0194246	0.0129625	0.0449505
ENSG00000080986	0.00198301	0.0189742	0.00710663	0.00826787
ENSG00000081014	0.0108273	0.00844811	0.0154156	0.00301255
ENSG00000081019	0.0109126	0.00518189	0.0333402	0.0666377
ENSG00000081026	0.00544482	0.0115197	0.0123866	0.039415
ENSG00000081041	0.00648007	0.00706122	0.0248939	0.089309
ENSG00000081052	0.0172017	0.00646597	0.0100677	0.124543
ENSG00000081059	0.0173797	0.0257944	0.193597	0.407649
ENSG00000081087	0.0282003	0.0262412	0.0239152	0.0125422
ENSG00000081148	0.000823561	0.000419712	0.0236101	0.00990899
ENSG00000081154	0.0165417	0.0260463	0.0434269	0.0814856
ENSG00000081177	0.00263504	0.00525828	0.0785195	0.205853
ENSG00000081181	0.0162479	0.017365	0.0715489	0.102969
ENSG00000081189	0.0199036	0.0271752	0.0194267	0.0206341
ENSG00000081237	0.00957514	0.0183465	0.012564	0.00949315
ENSG00000081307	0.00221998	0.000362966	0.0333229	0.0783697
ENSG00000081320	0.0221601	0.0180223	0.0717441	0.0123016
ENSG00000081377	0.00332739	0.0182454	0.182514	0.276477
ENSG00000081386	0.0206715	0.0137942	0.0513191	0.0648801
ENSG00000081665	0.000680715	0.0128404	0.0114708	0.131515
ENSG00000081692	0.00573594	0.00628196	0.0273895	0.0533525
ENSG00000081721	0.00892958	0.00526703	0.098777	0.162653
ENSG00000081760	0.00414182	0.00563464	0.00659152	0.115822
ENSG00000081791	0.00989882	0.0117746	0.00635652	0.00470705
ENSG00000081870	0.00699497	0.00403862	0.0318501	0.167069
ENSG00000081913	0.00813012	0.0107076	0.0986249	0.231379
ENSG00000081923	0.015946	0.0178784	0.0564715	0.060523
ENSG00000081985	0.0035331	0.00599746	0.0828945	0.186011
ENSG00000082014	0.000792823	0.00603514	0.0546077	0.1215
ENSG00000082068	0.000525965	0.0109153	0.0308058	0.15064
ENSG00000082074	0.00699683	0.00157323	0.0988522	0.151401
ENSG00000082146	0.00422736	0.01011	0.0841126	0.135252
ENSG00000082153	0.00353565	0.0110806	0.0404497	0.0084381
ENSG00000082196	0.0232951	0.01575	0.0424498	0.00510222
ENSG00000082212	0.0180015	0.00336477	0.0914892	0.104444
ENSG00000082213	0.00567186	0.0032169	0.0492689	0.0542059
ENSG00000082258	0.0390372	0.0392642	0.015786	0.00948689
ENSG00000082269	0.00391392	0.00730404	0.0409016	0.0375156
ENSG00000082293	0.00937794	0.00372614	0.00603228	0.0835212
ENSG00000082397	0.00268272	0.0132179	0.120598	0.000450577
ENSG00000082438	0.0246922	0.00567336	0.0792795	0.226189
ENSG00000082458	0.00295181	0.0169491	0.0770257	0.323517
ENSG00000082512	0.0217104	0.00790074	0.126105	0.263933
ENSG00000082515	0.0146412	0.0119326	0.0819407	0.157726
ENSG00000082516	0.00297171	0.00920747	0.0730394	0.122801
ENSG00000082641	0.00125028	0.00176111	0.083983	0.0110516
ENSG00000082701	0.000588668	0.00411037	0.0393482	0.0989185
ENSG00000082781	0.000962394	0.00767591	0.167254	0.166466
ENSG00000082805	0.00251682	0.0144846	0.0427952	0.11495
ENSG00000082898	0.0186767	0.0068427	0.0332436	0.0670205
ENSG00000082996	0.00851814	0.012208	0.0334148	0.0275567
ENSG00000083093	0.000961262	0.00687432	0.00795429	0.0355194
ENSG00000083097	0.0160747	0.00367879	0.0178861	0.0102758
ENSG00000083099	0.0055881	0.0200199	0.0444047	0.147997
ENSG00000083123	0.0167153	0.0270466	0.0541123	0.162588
ENSG00000083168	0.000600198	0.00203849	0.066112	0.0894059
ENSG00000083223	0.0035603	0.00490178	0.0233915	0.0175755
ENSG00000083290	0.00928321	0.00380336	0.161826	0.0575133
ENSG00000083312	0.00875582	0.016874	0.0642221	0.0749401
ENSG00000083444	0.00556584	0.01507	0.0344217	0.0845906
ENSG00000083454	0.0213621	0.0144134	0.00558047	0.106307
ENSG00000083457	0.0115749	0.00804097	0.00888868	0.0155546
ENSG00000083520	0.00821514	0.01176	0.00193924	0.0134756
ENSG00000083535	0.0122483	0.00553433	0.0225707	0.0323498
ENSG00000083544	0.00947527	0.0119054	5.41892e-05	0.0522565
ENSG00000083635	0.00068275	0.000963114	0.0402032	0.113934
ENSG00000083642	0.00782748	0.0107017	0.00325941	0.00845303
ENSG00000083720	0.018205	0.0106447	0.0125784	0.0849681
ENSG00000083750	0.0259434	0.0265211	0.0671026	0.0476091
ENSG00000083799	0.000581477	0.0103149	0.00211887	0.00268257
ENSG00000083807	0.0153561	0.00707083	0.0222875	0.0626341
ENSG00000083812	0.0174134	0.011958	0.0864276	0.167802
ENSG00000083814	0.00876882	0.0132035	0.0984461	0.226847
ENSG00000083817	0.0305167	0.0269828	0.0185725	0.0722931
ENSG00000083828	0.00431645	7.21651e-05	0.0109836	0.0714795
ENSG00000083838	0.00719787	0.00520795	0.0281826	0.0535089
ENSG00000083842	0.0128116	0.0102153	0.0107264	0.0122191
ENSG00000083844	0.00542418	0.000838249	0.069183	0.105589
ENSG00000083845	0.0240672	0.0124043	0.0156327	0.108189
ENSG00000083896	0.00230579	0.00782595	0.0368001	0.138249
ENSG00000083937	0.00110697	0.0152487	0.0360524	0.0808801
ENSG00000084070	3.75927e-05	0.00896426	0.0556179	0.028082
ENSG00000084072	0.0184047	0.0116767	0.0566307	0.107448
ENSG00000084073	0.00980999	0.00838323	0.00858251	0.0423578
ENSG00000084090	0.00160594	0.0135404	0.00397759	0.0842946
ENSG00000084092	0.00126688	0.000708474	0.0542114	0.149624
ENSG00000084093	0.00178085	0.00212026	0.0229839	0.0248172
ENSG00000084110	0.00310617	0.00470466	0.0259812	0.0737385
ENSG00000084112	0.0135864	0.017464	0.0240278	0.0173444
ENSG00000084207	0.0157702	0.00982996	0.00537643	0.139525
ENSG00000084234	0.0135212	0.0159701	0.0281433	0.00639477
ENSG00000084444	0.00560698	0.0022185	0.0078932	0.0147496
ENSG00000084463	0.0278785	0.0261312	0.0495723	0.0871516
ENSG00000084623	0.00855983	0.00278794	0.024873	0.093979
ENSG00000084652	0.0172773	0.0165971	0.0397238	0.0465416
ENSG00000084676	0.00698535	0.00907122	0.0180324	0.0494692
ENSG00000084693	0.0156091	0.0138765	0.0189601	0.0220537
ENSG00000084710	0.0128341	0.00552459	0.0787622	0.198894
ENSG00000084731	0.00293139	0.00415913	0.0250892	0.0158998
ENSG00000084733	0.0112469	0.0202905	0.0284932	0.0649115
ENSG00000084754	0.00763638	0.00454793	0.0224724	0.050417
ENSG00000084764	0.0138903	0.0146931	0.024867	0.0156464
ENSG00000084774	0.00374814	0.0206718	0.0937092	0.204663
ENSG00000085063	0.00769185	0.00630726	0.00403362	0.0562417
ENSG00000085117	0.00971032	0.013414	0.056648	0.124928
ENSG00000085185	0.0114644	0.00302286	0.0456595	0.0163271
ENSG00000085224	0.0205019	0.0107361	0.0226388	0.0324539
ENSG00000085231	0.00710146	0.0153531	0.052876	0.119206
ENSG00000085265	0.00591883	0.0118874	0.053491	0.0797191
ENSG00000085274	0.0082039	0.0152916	0.0785958	0.136758
ENSG00000085276	0.0122726	0.0145858	0.0464366	0.0337401
ENSG00000085365	0.0101268	0.018245	0.000536007	0.0761396
ENSG00000085377	0.00381028	0.00433013	0.0626026	0.0691233
ENSG00000085382	0.0364966	0.0342823	0.0177744	0.0172049
ENSG00000085415	0.000202258	0.00478294	0.0848437	0.163325
ENSG00000085433	0.00980039	0.0122738	0.00380186	0.00743906
ENSG00000085449	0.0112771	0.0207854	0.0433471	0.0713157
ENSG00000085465	0.022738	0.0144464	0.112395	0.0429663
ENSG00000085491	0.00581747	0.0109409	0.0196221	0.104105
ENSG00000085511	0.00554953	0.00516829	0.112797	0.125452
ENSG00000085514	0.0097499	0.00555606	0.00205755	0.0492955
ENSG00000085552	0.0101945	0.00946135	0.00294241	0.0335403
ENSG00000085563	0.010607	0.0157037	0.048629	0.144418
ENSG00000085644	0.0334928	0.026196	0.0769575	0.107802
ENSG00000085662	0.0118422	0.0140655	0.0198083	0.00480811
ENSG00000085719	0.0380948	0.0295013	0.0713627	0.0745827
ENSG00000085721	0.0405936	0.0172406	0.0171732	0.081172
ENSG00000085733	0.00826224	0.00122489	0.135594	0.12684
ENSG00000085741	0.00886512	0.0233517	0.0393624	0.0538688
ENSG00000085760	0.00370383	0.00502169	0.00526554	0.0361719
ENSG00000085788	0.00821641	0.00632749	0.0318391	0.0539696
ENSG00000085831	0.00639288	0.00519309	0.0234529	0.108173
ENSG00000085832	0.00345995	0.00270522	0.000163293	0.119605
ENSG00000085840	0.0194963	0.0215224	0.000989054	0.0679315
ENSG00000085871	0.0193762	0.00650742	0.020381	0.0186704
ENSG00000085872	0.0164455	0.0110563	0.102504	0.170577
ENSG00000085978	0.0261115	0.0247527	0.0109435	0.033641
ENSG00000085982	0.0119475	0.00923829	0.00489663	0.0408984
ENSG00000085998	0.0116515	0.0117052	0.0202013	0.0325268
ENSG00000085999	0.00954607	0.000126688	0.013014	0.0489994
ENSG00000086015	0.015355	0.000832776	0.0408408	0.152178
ENSG00000086061	0.015965	0.0256638	0.0310458	0.0190733
ENSG00000086062	0.0277204	0.0295966	0.0435881	0.125809
ENSG00000086065	0.0155599	0.0192763	0.0475247	0.140268
ENSG00000086102	0.025739	0.0378624	0.0911078	0.193827
ENSG00000086189	0.00848209	0.016968	0.0255472	0.03143
ENSG00000086200	0.00736937	0.00629489	0.000762259	0.0212545
ENSG00000086232	0.0111726	0.00954374	0.095986	0.18266
ENSG00000086288	0.0122084	0.00754987	0.119773	0.25441
ENSG00000086289	0.013898	0.0178132	0.0350722	0.026881
ENSG00000086300	0.0158835	0.0205433	0.0469745	0.0336275
ENSG00000086475	3.22516e-05	0.00901576	0.0661352	0.151413
ENSG00000086504	0.0230443	0.0240293	0.0064808	0.04564
ENSG00000086506	0.00689516	0.011378	0.0173215	0.0592949
ENSG00000086544	0.00623703	0.000810636	0.00916711	0.0650768
ENSG00000086548	0.0152455	0.0117798	0.09589	0.155516
ENSG00000086570	0.00294602	0.00762565	0.00808338	0.0254976
ENSG00000086589	0.0106651	0.0119344	0.0176052	0.0422506
ENSG00000086598	0.00195514	0.0178402	0.0351357	0.111826
ENSG00000086619	0.0369668	0.0446307	0.0652141	0.0905802
ENSG00000086666	0.000776863	0.0243318	0.0675597	0.116557
ENSG00000086712	0.0194185	0.013392	0.00616559	0.101253
ENSG00000086717	0.00191589	0.00355957	0.0604143	0.0182406
ENSG00000086730	0.00847789	0.00515101	0.0504804	0.111497
ENSG00000086758	0.0127643	0.0157074	0.0413888	0.00499007
ENSG00000086827	0.0173698	0.0136007	0.0421472	0.016455
ENSG00000086848	0.00651496	0.00379425	0.0423631	0.0137359
ENSG00000086967	0.00609679	0.00469182	0.039385	0.0315761
ENSG00000087008	0.0182958	0.0182071	0.0316925	0.117933
ENSG00000087053	0.0120981	0.00989173	0.00899111	0.029836
ENSG00000087074	0.0133472	0.0114511	0.0297929	0.0243532
ENSG00000087076	0.0141649	0.00766112	0.0404563	0.00135535
ENSG00000087077	0.0114013	0.0165049	0.0128868	0.0243493
ENSG00000087085	0.00123219	0.00515884	0.0198029	0.0865416
ENSG00000087086	0.00783771	0.0122848	0.00113286	0.0210359
ENSG00000087087	0.0133926	0.0217589	0.00629839	0.0541609
ENSG00000087088	0.0149372	0.0188846	0.0547912	0.158525
ENSG00000087095	0.00257524	0.0041212	0.0299936	0.0286616
ENSG00000087111	0.0097694	0.00477663	0.0592832	0.0424058
ENSG00000087116	0.0139249	0.0130389	0.0297481	0.0504388
ENSG00000087128	0.107701	0.141291	0.0451031	0.0722138
ENSG00000087152	0.0335255	0.0236132	0.0619954	0.163815
ENSG00000087157	0.0138243	0.0159682	0.00910749	0.0240379
ENSG00000087191	0.00235172	0.00520591	0.0195594	0.102533
ENSG00000087206	0.00834048	0.000616947	0.0347137	0.0104675
ENSG00000087237	0.00140537	0.00130833	0.0137294	0.0604218
ENSG00000087250	0.0199825	0.0229582	0.0436469	0.244929
ENSG00000087253	0.0132782	0.00754472	0.0183613	0.0476647
ENSG00000087258	0.0156494	0.00607173	0.0964569	0.348632
ENSG00000087263	0.0139201	0.00469748	0.0413867	0.0561609
ENSG00000087266	0.012389	0.00905885	0.0713124	0.0765493
ENSG00000087269	0.00040213	0.00201363	0.0852773	0.155787
ENSG00000087274	0.0114731	0.026649	0.00363171	0.0116994
ENSG00000087299	0.0224534	0.0190848	0.00643728	0.00424344
ENSG00000087301	0.00710516	0.000843568	0.0105689	0.0114474
ENSG00000087302	0.018849	0.000440225	0.00620549	0.0573432
ENSG00000087303	0.00513056	0.00542593	0.0112526	0.0363088
ENSG00000087338	0.00628621	0.00196051	0.00121026	0.0822703
ENSG00000087365	0.0208555	0.0229378	0.0331795	0.0171628
ENSG00000087448	0.00994803	0.00933416	0.0426785	0.0360507
ENSG00000087460	0.0115144	0.0146044	0.00472679	0.0378063
ENSG00000087470	0.0156268	0.0196834	0.0368834	0.0358509
ENSG00000087495	0.0141595	0.0144254	0.00511937	0.00791124
ENSG00000087502	0.00405087	0.0165051	0.00425095	0.0129061
ENSG00000087586	0.00143414	0.0257142	0.0231828	0.0943405
ENSG00000087589	0.00135654	0.00494566	0.0441686	0.170234
ENSG00000087884	0.0189669	0.0109736	0.0568902	0.0971082
ENSG00000087903	0.00104565	0.0058362	0.00309303	0.016879
ENSG00000087995	0.00143489	0.00518782	0.057164	0.0718642
ENSG00000088002	0.0147618	0.0159238	0.0747994	0.106534
ENSG00000088035	0.00688705	0.0101005	0.0494537	0.0412687
ENSG00000088038	0.0124304	0.0086503	0.0818802	0.144086
ENSG00000088053	0.00117704	0.00342796	0.124839	0.142141
ENSG00000088179	0.010909	0.02284	0.045047	0.214857
ENSG00000088205	0.00573651	0.0125043	0.100639	0.169321
ENSG00000088247	0.0118503	0.0216336	0.122906	0.192637
ENSG00000088256	0.00601069	0.0174818	0.0247248	0.195938
ENSG00000088280	0.0149519	0.011488	0.00312585	0.0407387
ENSG00000088298	0.0129459	0.000200968	0.0340901	0.00846612
ENSG00000088305	0.016876	0.0247798	0.0646167	0.186252
ENSG00000088325	0.00886364	0.0237437	0.0562673	0.00923463
ENSG00000088340	0.00983415	0.00583699	0.0944001	0.0936406
ENSG00000088356	0.0194539	0.00616109	0.00765493	0.0806233
ENSG00000088367	0.0145758	0.0193639	0.0233072	0.0982856
ENSG00000088387	0.0212344	0.0151394	0.0550543	0.13396
ENSG00000088448	0.00505125	0.00690589	0.0302722	0.00524281
ENSG00000088451	0.0289771	0.0284822	0.00295251	0.0611427
ENSG00000088538	0.0149775	0.00991546	0.079804	0.0534136
ENSG00000088543	0.000446759	0.00518544	0.135079	0.263873
ENSG00000088682	0.0160131	0.01579	0.041497	0.0902412
ENSG00000088726	0.00321601	0.00871588	0.171785	0.214839
ENSG00000088727	0.00298261	0.00154536	0.00333627	0.0163307
ENSG00000088766	0.0194693	0.0128175	0.0776377	0.119424
ENSG00000088808	0.00138512	0.013082	0.0630364	0.0908995
ENSG00000088812	0.00696195	0.00369337	0.0236379	0.0459922
ENSG00000088826	0.000403473	0.011627	0.0833716	0.076116
ENSG00000088827	0.0183388	0.0167658	0.0489739	0.0268881
ENSG00000088832	0.0263054	0.0167413	0.0336093	0.0510111
ENSG00000088833	0.00265142	0.000800522	0.0106041	0.0478064
ENSG00000088836	0.0022494	0.00601254	0.000373972	0.0100802
ENSG00000088854	0.00314108	0.014832	0.00783817	0.117469
ENSG00000088876	0.00259461	1.45902e-05	0.0340906	0.0798508
ENSG00000088881	0.00198193	0.000279777	0.0381165	0.0358584
ENSG00000088882	0.0104057	0.00577496	0.0560739	0.169944
ENSG00000088888	0.00757935	0.00827702	0.0806431	0.119444
ENSG00000088899	0.00886705	0.00455215	0.0592998	0.1413
ENSG00000088930	0.0179677	0.0100816	0.017058	0.0122032
ENSG00000088970	0.00119249	0.00489875	0.0426546	0.0470934
ENSG00000088986	0.00527274	0.0178554	0.04647	0.210898
ENSG00000088992	0.00294466	0.0155107	0.0525593	0.126079
ENSG00000089006	0.0020374	0.0140045	0.0114643	0.224745
ENSG00000089009	0.0049351	0.0201465	0.053563	0.0837088
ENSG00000089012	0.0131472	0.0319044	0.0770809	0.328933
ENSG00000089022	0.00577979	0.00704102	0.000234573	0.0426012
ENSG00000089041	0.0040847	0.00400899	0.071801	0.0105025
ENSG00000089048	0.0136961	0.0166892	0.0458082	0.0478516
ENSG00000089050	0.00787065	0.00974255	0.0216991	0.0247419
ENSG00000089053	0.00881847	0.000952576	0.0708385	0.158064
ENSG00000089057	0.00790155	0.00062655	0.0597643	0.192018
ENSG00000089060	0.0293371	0.0144957	0.044073	0.193063
ENSG00000089063	0.0173139	0.0211062	0.00719659	0.0208626
ENSG00000089091	0.0134784	0.0161611	0.00515766	0.0759183
ENSG00000089094	0.00154371	0.00655507	0.0998343	0.0915392
ENSG00000089123	0.00265771	0.00441168	0.026631	0.0840956
ENSG00000089127	0.00840361	0.00466274	0.0290144	0.122977
ENSG00000089154	0.000152565	0.0128627	0.0953575	0.144763
ENSG00000089157	0.00437668	0.0110908	0.0564635	0.0403614
ENSG00000089159	0.0102674	0.00600954	0.0194292	0.0244227
ENSG00000089163	0.00109128	0.00576069	0.0450108	0.150236
ENSG00000089169	0.00494132	0.00448624	0.0526496	0.120954
ENSG00000089177	0.00876692	0.00453855	0.0665285	0.0552194
ENSG00000089195	0.00510106	0.000593264	0.0146533	0.126977
ENSG00000089199	0.00440497	0.00340357	0.0159718	0.0786848
ENSG00000089220	0.00614537	0.00725813	0.0107246	0.0903786
ENSG00000089234	0.00985966	0.00510493	0.0225113	0.0287419
ENSG00000089248	0.00161086	0.00871803	0.0225271	0.0124083
ENSG00000089280	0.0172729	0.0160911	0.0447315	0.0608749
ENSG00000089289	0.0138497	0.00338804	0.0191011	0.0571771
ENSG00000089327	0.00473184	0.000569712	0.00434077	0.0711148
ENSG00000089335	0.0118894	0.0163973	0.00527618	0.0216672
ENSG00000089351	0.00558876	0.0073799	0.0799668	0.277843
ENSG00000089472	0.0141255	0.0251181	0.032943	0.0376881
ENSG00000089486	0.0151425	0.0229381	0.0700171	0.144112
ENSG00000089505	0.0109417	0.0153346	0.0665299	0.0794387
ENSG00000089558	0.014747	0.0158433	0.00312481	0.0664567
ENSG00000089597	0.00330322	0.00834237	0.0636162	0.176486
ENSG00000089639	0.00853044	0.0032868	0.0268278	0.0708408
ENSG00000089682	0.000829439	0.00512145	0.00906498	0.034767
ENSG00000089685	0.01884	0.00664648	0.0228556	0.0267162
ENSG00000089692	0.0120091	0.0158676	0.108734	0.232654
ENSG00000089693	0.0193168	0.0177742	0.0270956	0.0460784
ENSG00000089723	0.00679867	0.00704595	0.0302734	0.04206
ENSG00000089737	0.00313456	0.00537787	0.0444866	0.0160622
ENSG00000089775	0.00812012	0.0141797	0.0399137	0.114334
ENSG00000089818	0.0144322	0.0246557	0.0273249	0.0845395
ENSG00000089820	0.0119674	0.00260518	0.0171102	0.0359528
ENSG00000089847	0.00627937	0.00113064	0.0263683	0.111809
ENSG00000089876	0.0105562	0.0175687	0.00627267	0.0476313
ENSG00000089902	0.0128766	0.00370419	0.0435871	0.110491
ENSG00000089916	0.00589001	0.00239274	0.0389353	0.0529792
ENSG00000090006	0.00633971	0.0215085	0.210207	0.419317
ENSG00000090013	0.00597963	0.00985465	0.0226522	0.0873154
ENSG00000090020	0.00517655	0.00206659	0.0510251	0.106551
ENSG00000090054	0.0304387	0.0296206	0.00452764	0.0270813
ENSG00000090060	0.0222283	0.0286806	0.0287256	0.00522841
ENSG00000090061	0.0205034	0.0205022	0.0828781	0.123925
ENSG00000090097	0.0165857	0.0186917	0.210371	0.474772
ENSG00000090104	0.0285156	0.0312461	0.0590189	0.199033
ENSG00000090238	0.00212723	0.00458248	0.0619166	0.00957188
ENSG00000090263	0.000116476	0.0149969	0.00773437	0.00415176
ENSG00000090266	0.00504099	0.007443	0.0551394	0.170701
ENSG00000090273	0.00490608	0.0141494	0.0305626	0.0150559
ENSG00000090316	0.0132375	0.00601007	0.0653575	0.193035
ENSG00000090339	0.00605578	0.0119691	0.126442	0.0647883
ENSG00000090372	0.0136969	0.0116108	0.0162835	0.0360974
ENSG00000090376	0.0129667	0.0210744	0.04891	0.153782
ENSG00000090382	0.0035937	0.00872579	0.0273046	0.0791359
ENSG00000090432	0.0130315	0.00673542	0.00852541	0.0100436
ENSG00000090447	0.00397882	0.0119014	0.0961546	0.338915
ENSG00000090470	0.0105041	0.0100344	0.0383428	0.000535557
ENSG00000090487	0.00107329	0.0038719	0.0360043	0.00702231
ENSG00000090520	0.00753677	0.0111887	0.000211058	0.0791218
ENSG00000090530	0.00396746	0.00762459	0.0455153	0.198437
ENSG00000090554	0.0121744	0.00241645	0.0482343	0.163652
ENSG00000090565	0.00461178	0.0124525	0.0526359	0.00854321
ENSG00000090581	0.0120457	0.0128585	0.0223611	0.0588939
ENSG00000090612	0.00400271	0.00870778	0.0260677	0.00116385
ENSG00000090615	0.000303485	0.0115141	0.0490008	0.143484
ENSG00000090621	0.00744776	0.0025844	0.0305026	0.0920677
ENSG00000090659	0.00302209	0.0105128	0.0611466	0.0234773
ENSG00000090661	0.000386029	0.00562867	0.010515	0.00464711
ENSG00000090674	0.00940668	0.000167224	0.0155621	0.128519
ENSG00000090686	0.0122051	0.00581751	0.0538432	0.0994164
ENSG00000090776	0.0017509	0.0115196	0.02939	0.0848785
ENSG00000090857	0.00902327	0.00935555	0.0426418	0.096153
ENSG00000090861	0.0115793	0.0218348	0.0491746	0.052438
ENSG00000090863	0.0120076	0.0142242	0.0713194	0.097899
ENSG00000090889	0.00813181	0.0144328	0.00348884	0.0278393
ENSG00000090905	0.0104552	0.00233955	0.0344508	0.0935128
ENSG00000090920	0.00515703	0.0106802	0.112451	0.457882
ENSG00000090924	0.0127024	0.0142053	0.0316576	0.0458574
ENSG00000090971	0.00436033	0.0156285	0.00203695	0.102779
ENSG00000090975	0.0169832	0.025276	0.0765409	0.307696
ENSG00000090989	0.004226	0.0115122	0.00166016	0.0362233
ENSG00000091009	0.00591423	0.0083732	0.0689188	0.0640133
ENSG00000091039	0.00540258	0.0143842	0.00394164	0.00637037
ENSG00000091073	0.0175738	0.0177882	0.0151617	0.0463381
ENSG00000091106	0.00453333	0.0152855	0.0344635	0.108911
ENSG00000091127	0.00464665	0.00365666	0.102288	0.204083
ENSG00000091129	0.0198375	0.00313893	0.184973	0.63434
ENSG00000091136	0.024667	0.0197755	0.0213855	0.0240733
ENSG00000091140	0.0020543	0.0044764	0.0343378	0.00164126
ENSG00000091157	0.00169979	0.000669436	0.0210261	0.0194095
ENSG00000091164	0.0196115	0.00133128	0.0229985	0.0910012
ENSG00000091181	0.0052191	0.012802	0.0355266	0.147008
ENSG00000091262	0.00144663	0.000318984	0.0143458	0.0257189
ENSG00000091317	0.0145902	0.0220211	0.0485977	0.0614604
ENSG00000091409	0.00799728	0.013035	0.110066	0.391043
ENSG00000091436	0.00791229	0.0039415	0.0537504	0.0859448
ENSG00000091483	0.0155287	0.0179195	0.066821	0.0420757
ENSG00000091490	0.0235488	0.00562573	0.0109211	0.0371574
ENSG00000091513	0.0233736	0.0200058	0.0643865	0.193173
ENSG00000091527	0.00124775	0.0111926	0.00566265	0.0126148
ENSG00000091536	0.013789	0.0106502	0.023705	0.0408037
ENSG00000091542	0.0213445	0.0229343	0.00821983	0.0579789
ENSG00000091592	0.0128587	0.0181712	0.0254412	0.109501
ENSG00000091622	0.0014325	0.00484147	0.0558626	0.105155
ENSG00000091640	0.00548945	0.0112928	0.0423846	0.113176
ENSG00000091651	0.0197936	0.00961825	0.0143318	0.034135
ENSG00000091732	0.0218268	0.0145857	0.0527884	0.0304028
ENSG00000091831	0.00410153	0.000225503	0.0154391	0.0398159
ENSG00000091844	0.0146014	0.0167264	0.0283138	0.0566123
ENSG00000091879	0.00346	0.00299193	0.0173552	0.0340307
ENSG00000091947	0.00116908	0.000652344	0.0106773	0.0446729
ENSG00000091972	0.0230055	0.00560232	0.0365024	0.130561
ENSG00000092010	0.0204949	0.000937758	0.00454962	0.103132
ENSG00000092020	0.0202641	0.0245233	0.0747158	0.131379
ENSG00000092036	0.00641162	0.0105519	0.0283849	0.047732
ENSG00000092051	0.0224495	0.0167193	0.0660685	0.153886
ENSG00000092067	0.00480151	0.0163745	0.00896825	0.060733
ENSG00000092068	0.0311495	0.0247335	0.062376	0.229205
ENSG00000092094	0.00440803	0.00472483	0.00241715	0.0271064
ENSG00000092096	0.00113265	0.0233918	0.0224351	0.0999066
ENSG00000092098	0.000393315	0.00934329	0.0984803	0.105732
ENSG00000092108	0.000185012	0.00137938	0.00893098	0.0646319
ENSG00000092140	0.0171038	0.022257	0.0336375	0.0974753
ENSG00000092148	0.00902485	0.00688275	0.0140126	0.020382
ENSG00000092199	0.0258087	0.0222418	0.0234069	0.0248554
ENSG00000092200	0.0129349	0.0111295	0.0170263	0.109318
ENSG00000092201	0.00114088	0.00291428	0.015511	0.0238119
ENSG00000092203	0.0169896	0.0182399	0.0390178	0.00575927
ENSG00000092208	0.0160481	0.0211592	0.0479532	0.0742787
ENSG00000092295	0.0204371	0.00933086	0.020132	0.028934
ENSG00000092330	0.015802	0.00886815	0.063747	0.16652
ENSG00000092421	0.0284014	0.0300241	0.0401864	0.0401408
ENSG00000092439	0.0371422	0.040661	0.01243	0.0217214
ENSG00000092445	0.00863145	0.000960364	0.0217117	0.0753797
ENSG00000092470	0.0114873	0.00111663	0.0120839	0.121562
ENSG00000092529	4.19811e-05	0.00366616	0.0142416	0.0208434
ENSG00000092531	0.00686058	0.00636138	0.0743441	0.13709
ENSG00000092621	0.012286	0.00400975	0.0917969	0.430571
ENSG00000092758	0.0364389	0.035969	0.0130182	0.0163191
ENSG00000092820	0.00652322	0.0217093	0.00191864	0.180038
ENSG00000092841	0.0124754	0.000736304	0.0833339	0.183766
ENSG00000092847	0.0101934	0.000902944	0.0247119	0.0031581
ENSG00000092850	0.00194836	0.00837842	0.0429301	0.0446212
ENSG00000092853	0.0122743	0.00319093	0.0374473	0.00590284
ENSG00000092871	0.00118995	0.0074992	0.0334879	0.123143
ENSG00000092929	0.021843	0.00803426	0.0314122	0.0604408
ENSG00000092931	0.00697257	0.00156114	0.0530433	0.186058
ENSG00000092964	0.0177609	0.0027905	0.0431549	0.130367
ENSG00000092969	0.00133954	0.0065551	0.00325292	0.041123
ENSG00000092978	0.00239216	0.00666361	0.0115874	0.0357841
ENSG00000093000	0.00459308	0.00939542	0.0474681	0.134273
ENSG00000093009	0.0173481	0.0463885	0.033029	0.0260025
ENSG00000093010	0.0165411	0.0130453	0.0413215	0.0507582
ENSG00000093072	0.00903574	0.00846428	0.0818923	0.0166634
ENSG00000093134	0.0165632	0.0194492	0.0745686	0.0373257
ENSG00000093144	0.0163624	0.0215934	0.0663409	0.135051
ENSG00000093167	0.00452307	0.00413525	0.0360301	0.194586
ENSG00000093183	0.00709832	0.0075278	0.108285	0.217028
ENSG00000093217	0.0106456	0.00799843	0.0131066	0.0264227
ENSG00000094631	0.0299049	0.0219495	0.0239483	0.0721177
ENSG00000094804	0.0066787	0.0275127	0.0443224	0.0448411
ENSG00000094841	0.02256	0.0270821	0.00180155	0.0279246
ENSG00000094880	0.0058411	0.0129499	0.0773375	0.176002
ENSG00000094914	0.00372895	0.00750308	0.0334	0.028161
ENSG00000094916	0.0300623	0.0268472	0.00279846	0.168418
ENSG00000094975	0.0268366	0.0286355	0.0154872	0.0187907
ENSG00000095002	0.0224295	0.0132291	0.0548896	0.185777
ENSG00000095015	0.00890214	0.00339995	0.0381773	0.0397402
ENSG00000095059	0.0120005	0.0179392	0.00946241	0.0549594
ENSG00000095066	0.00928688	0.0087262	0.0378661	0.0565374
ENSG00000095139	0.0155938	0.00367057	0.073748	0.0850137
ENSG00000095209	0.0121704	0.0044491	0.0181182	0.0431135
ENSG00000095261	0.00920332	0.0145682	0.0289721	0.015517
ENSG00000095303	0.00343542	0.00414934	0.0938789	0.0737601
ENSG00000095319	0.0102125	0.0213076	0.0382193	0.0436639
ENSG00000095321	0.00684095	0.00991333	0.00100171	0.035294
ENSG00000095370	0.0270233	0.016154	0.119726	0.0904495
ENSG00000095380	0.00671126	0.0158444	0.0132257	0.0912183
ENSG00000095383	0.0189126	0.00301417	0.0580631	0.0241938
ENSG00000095397	0.00701234	0.00837917	0.0274869	0.0699965
ENSG00000095464	0.0198192	0.0145987	0.0473505	0.0111183
ENSG00000095485	0.0082933	0.00782262	0.0250748	0.00362189
ENSG00000095539	0.00945384	0.00711536	0.0414205	0.0463319
ENSG00000095564	0.0178744	0.0171055	0.0273238	0.0570339
ENSG00000095574	0.0167923	0.0107282	0.0375496	0.00366705
ENSG00000095585	0.0112035	0.0237124	0.147227	0.274583
ENSG00000095627	0.00746637	0.00252364	0.0556295	0.0978239
ENSG00000095637	0.00944254	0.0161026	0.0469496	0.0507938
ENSG00000095739	0.0187584	0.0164786	0.0233683	0.0353111
ENSG00000095787	0.00393746	0.00548733	0.0545957	0.0897367
ENSG00000095794	0.011402	0.0101253	0.088794	0.181276
ENSG00000095906	0.00596794	0.0136029	0.0116134	0.0266061
ENSG00000095917	0.034866	0.0362734	0.0474563	0.0362624
ENSG00000095932	0.00667456	0.00727109	0.00683816	0.00567949
ENSG00000095951	0.00667368	0.0175763	0.0692364	0.163853
ENSG00000095970	0.00487548	0.00796555	0.0292868	0.0885241
ENSG00000096006	0.0129204	0.0118448	0.0762887	0.158353
ENSG00000096060	0.0112276	0.0103084	0.0672837	0.0546253
ENSG00000096063	0.0167189	0.00564516	0.0403041	0.0298648
ENSG00000096070	0.0268139	0.0210921	0.078551	0.163871
ENSG00000096080	0.0188081	0.00493412	0.0213794	0.0380827
ENSG00000096092	0.00583051	0.00500925	0.0542794	0.168634
ENSG00000096093	0.000713984	0.00162264	0.0858962	0.0625389
ENSG00000096384	0.00473736	0.0082637	0.0937334	0.177283
ENSG00000096401	0.0092247	0.00180665	0.0325741	0.00487482
ENSG00000096433	0.0120856	0.000888594	0.0390112	0.0610105
ENSG00000096654	0.00970137	0.0241354	0.0111395	0.0873224
ENSG00000096696	0.000501452	0.00336048	0.0247573	0.0715512
ENSG00000096717	0.0025706	0.000101587	0.0488478	0.090444
ENSG00000096746	0.004794	0.00811078	0.0593054	0.0674615
ENSG00000096872	0.024732	0.0387365	0.0155357	0.0505885
ENSG00000096968	0.0142243	0.0230814	0.0350625	0.0596584
ENSG00000096996	0.00966117	0.00220719	0.00823529	0.195734
ENSG00000097007	0.000337704	0.0081979	0.0610654	0.0827491
ENSG00000097021	0.00616358	0.00729075	0.0250922	0.163276
ENSG00000097033	0.0144741	0.00701571	0.0365147	0.00186382
ENSG00000097046	0.012932	0.0209669	0.0297183	0.0931841
ENSG00000097096	0.00126502	0.00921741	0.00622239	0.0913169
ENSG00000099139	0.00717156	0.0215881	0.00784862	0.230132
ENSG00000099194	0.0193776	0.013444	0.152372	0.238535
ENSG00000099203	0.00679164	0.0120778	0.0249807	0.122842
ENSG00000099204	0.00467493	0.00536826	0.221427	0.487652
ENSG00000099219	0.0147225	0.00909417	0.0225733	0.0326272
ENSG00000099246	0.000622994	0.0184607	0.0088436	0.0168534
ENSG00000099250	0.00697372	0.0107988	0.00489749	0.0551083
ENSG00000099251	0.0373932	0.0414096	0.0305594	0.0278287
ENSG00000099256	0.00577237	0.00470412	0.0795754	0.0690473
ENSG00000099282	0.00201056	0.00429935	0.121409	0.267054
ENSG00000099284	0.00687401	0.00153252	0.0479913	0.119366
ENSG00000099290	0.00311121	0.00719427	0.0237103	0.0305464
ENSG00000099308	0.0135938	0.0159943	0.039713	0.110482
ENSG00000099326	0.017412	0.0182334	0.00651703	0.0909512
ENSG00000099330	0.00851677	0.0227435	0.00223565	0.00257051
ENSG00000099331	0.0143359	0.0139867	0.0623411	0.0899828
ENSG00000099337	0.00768447	5.43516e-05	0.0650883	0.0451339
ENSG00000099338	0.000248312	0.00221547	0.0044449	0.0904626
ENSG00000099341	0.0168949	0.00822252	0.0022256	0.114983
ENSG00000099364	0.00492271	0.00187214	0.0539508	0.00490932
ENSG00000099365	0.00052954	0.00591577	0.0675092	0.0679961
ENSG00000099377	0.0160927	0.00696517	0.0756313	0.219605
ENSG00000099381	0.00851755	0.0173902	0.0672442	0.113768
ENSG00000099385	0.00603534	0.00389717	0.00365095	0.0973359
ENSG00000099622	0.00932464	0.0212394	0.0433353	0.00143015
ENSG00000099624	0.00640431	0.0071488	0.001601	0.00459237
ENSG00000099725	0.031154	0.035563	0.0202257	0.0373139
ENSG00000099769	0.0150907	0.00929652	0.0258708	0.000209953
ENSG00000099783	0.00578464	0.00589389	0.0401546	0.0146453
ENSG00000099785	0.00103314	0.010534	0.0801626	0.139224
ENSG00000099795	0.00450107	0.00366234	0.047872	0.164785
ENSG00000099797	0.00856454	0.00509373	0.0800019	0.0627161
ENSG00000099800	0.00540894	0.000252371	0.0172697	0.0495353
ENSG00000099804	0.00733492	0.00263139	0.0769163	0.136262
ENSG00000099810	0.0074286	0.00315606	0.0427298	0.0526433
ENSG00000099814	0.00682906	0.00795069	0.0274221	0.0463195
ENSG00000099817	0.0146142	0.00922261	0.021399	0.0417495
ENSG00000099821	0.00144115	0.00290236	0.023371	0.0422334
ENSG00000099822	0.00614303	0.00522208	0.0242963	0.11996
ENSG00000099834	0.0156311	0.0142313	0.0680458	0.0854501
ENSG00000099840	0.00743736	0.00365255	0.0688331	0.060612
ENSG00000099849	0.00387642	0.000194529	0.0767376	0.175448
ENSG00000099860	0.00540973	0.0212457	0.0257908	0.0183928
ENSG00000099864	0.0187451	0.0170477	0.018759	0.0906907
ENSG00000099866	0.0223132	0.0219721	0.0555738	0.0739515
ENSG00000099875	0.0159807	0.0140197	0.0618327	0.183691
ENSG00000099889	0.00831568	0.000775105	0.0737354	0.153636
ENSG00000099899	0.0051105	0.000947686	0.0439619	0.0148808
ENSG00000099901	0.00871909	0.00567422	0.00363822	0.0543101
ENSG00000099904	0.00603267	0.0149933	0.0343228	0.00628752
ENSG00000099910	0.0133269	0.0149474	0.0271438	0.125237
ENSG00000099917	0.0138076	0.0136562	0.00181708	0.162271
ENSG00000099937	0.0270486	0.0173016	0.0786148	0.0895958
ENSG00000099940	0.00938904	0.00162448	0.0263375	0.058395
ENSG00000099942	0.0150326	0.00826137	0.0679983	0.118369
ENSG00000099949	0.00487813	0.0112261	0.0441329	0.167371
ENSG00000099953	0.0136659	0.0324207	0.0301728	0.249888
ENSG00000099954	0.00417772	0.00971755	0.019931	0.0829445
ENSG00000099956	0.0073237	0.0348799	0.0284557	0.0317077
ENSG00000099957	0.00435282	0.00504573	0.029426	0.121849
ENSG00000099958	0.00198468	0.018004	0.118447	0.328225
ENSG00000099960	0.0230825	0.0347545	0.0263067	0.233919
ENSG00000099968	0.00640055	0.00785237	0.00852683	0.0207973
ENSG00000099974	0.00532365	0.00660433	0.0790314	0.0980119
ENSG00000099977	0.00569552	0.0005945	0.0525405	0.0134443
ENSG00000099985	0.00795961	0.00929993	0.0334936	0.0833127
ENSG00000099991	0.0188299	0.0182147	0.0231923	0.0921286
ENSG00000099992	0.016263	0.0275097	0.0085852	0.0751673
ENSG00000099994	0.0103679	0.0147158	0.0386347	0.104494
ENSG00000099995	0.000604842	0.013037	0.0495682	0.0963273
ENSG00000099998	0.0091217	0.00576901	0.0146032	0.0432737
ENSG00000099999	0.0103656	0.0121804	0.0599248	0.0911043
ENSG00000100003	0.00361312	0.0117	0.0623828	0.360225
ENSG00000100012	0.00503521	0.00668785	0.0511103	0.114545
ENSG00000100014	0.00846064	0.00959538	0.0157906	0.06501
ENSG00000100023	6.16881e-05	0.00598785	0.0641697	0.0415668
ENSG00000100024	0.00259139	0.00701011	0.00665736	0.0179664
ENSG00000100027	0.0145204	0.000664305	0.0578813	0.213801
ENSG00000100028	0.0137379	0.00105165	0.026359	0.0490371
ENSG00000100029	0.0063482	0.00339913	0.0506872	0.0276051
ENSG00000100030	0.00901137	0.00330126	0.00362258	0.0275653
ENSG00000100031	0.00208149	0.00406515	0.0150158	0.060583
ENSG00000100034	0.000404816	0.00166615	0.0253394	0.0591281
ENSG00000100036	0.0222777	0.0124789	0.0200121	0.16363
ENSG00000100038	0.0124725	0.0120137	0.0121369	0.018073
ENSG00000100053	0.0056331	0.00600931	0.00244102	0.133032
ENSG00000100055	0.0104055	0.00876007	0.0644955	0.0273414
ENSG00000100056	0.0213887	0.0296281	0.0340856	0.0109441
ENSG00000100058	0.0319861	0.0327567	0.000886088	0.0536109
ENSG00000100060	0.0113361	0.0128235	0.0244178	0.133189
ENSG00000100065	0.00708599	0.00732782	0.0184558	0.0231318
ENSG00000100068	0.00493959	0.00749267	0.0765644	0.0627619
ENSG00000100075	0.00268097	0.00134656	0.00248022	0.0871307
ENSG00000100077	0.0108563	0.0108631	0.0544696	0.141179
ENSG00000100079	0.0147281	0.0174995	0.0516123	0.113187
ENSG00000100083	0.00789566	0.0171596	0.0563545	0.123474
ENSG00000100084	0.0140706	0.0109558	0.0363076	0.0674629
ENSG00000100092	0.0216634	0.0176947	0.0667135	0.0350093
ENSG00000100095	0.000380753	0.00202769	0.0878132	0.246357
ENSG00000100097	0.0115992	0.00124733	0.0745159	0.336838
ENSG00000100099	0.00192431	0.00104218	0.0559755	0.172942
ENSG00000100100	0.00382848	0.00276159	0.0455526	0.315267
ENSG00000100104	0.00250025	0.00690906	0.0716183	0.124825
ENSG00000100105	0.0190731	0.0416935	0.131813	0.389801
ENSG00000100106	0.0257537	0.0202747	0.045271	0.0414465
ENSG00000100109	0.00433413	0.00205639	0.0200103	0.0560282
ENSG00000100116	0.0203187	0.0137871	0.0182308	0.0556555
ENSG00000100122	0.0110969	0.00996196	0.0152868	0.0312639
ENSG00000100124	0.0323416	0.0285593	0.0140744	0.0528305
ENSG00000100129	0.0166815	0.0188642	0.0195738	0.0220884
ENSG00000100138	0.000661175	0.00180778	0.0253945	0.024538
ENSG00000100139	0.012761	0.0160776	0.100907	0.0808277
ENSG00000100142	0.0011083	0.00225973	0.0276689	0.099825
ENSG00000100146	0.0127225	0.00365567	0.0565974	0.0759139
ENSG00000100147	0.00187946	0.00783957	0.0706181	0.069881
ENSG00000100150	0.00768842	0.00660773	0.0262545	0.00645832
ENSG00000100151	0.012681	0.0171494	0.0380439	0.090507
ENSG00000100154	0.00686551	0.000376031	0.0265749	0.206005
ENSG00000100156	0.00758638	0.0127685	0.0377883	0.0987991
ENSG00000100162	0.0101715	0.0376834	0.0164862	0.0891041
ENSG00000100167	0.0231952	0.0245988	0.0397757	0.0344987
ENSG00000100181	0.00677444	0.00269609	0.0266069	0.000612475
ENSG00000100196	0.00833144	0.0143864	0.00192615	0.0594082
ENSG00000100197	0.00490958	0.00254197	0.0220525	0.0406286
ENSG00000100201	0.00529634	0.00314264	0.0274385	0.0607042
ENSG00000100206	0.0030052	0.0069804	0.0276902	0.0414202
ENSG00000100207	0.00638877	0.0133461	0.0775601	0.167775
ENSG00000100209	0.0113919	0.00772596	0.0283761	0.0482625
ENSG00000100211	0.0205744	0.00740866	0.0328694	0.0315897
ENSG00000100216	0.00154558	0.0139688	0.0149826	0.0534685
ENSG00000100218	0.0162152	0.0195185	0.0364255	0.012357
ENSG00000100219	0.00828186	0.00153662	0.00889164	0.093016
ENSG00000100220	0.00275297	0.00900781	0.0420481	0.0319691
ENSG00000100221	0.0201246	0.0228977	0.0365559	0.169925
ENSG00000100225	0.00452835	0.00845959	0.0835724	0.12726
ENSG00000100226	0.00593388	0.00510147	0.0504892	0.0466073
ENSG00000100227	0.0061872	0.00377279	0.108199	0.145102
ENSG00000100228	0.00352163	0.00206727	0.0340462	0.007452
ENSG00000100234	0.011528	0.010394	0.0392262	0.0623876
ENSG00000100239	0.0165343	0.0208452	0.0301603	0.0487854
ENSG00000100241	0.0026236	0.0120274	0.0804892	0.162855
ENSG00000100242	0.00565064	0.00852615	0.0113692	0.00474708
ENSG00000100243	0.0197682	0.0200955	0.037853	0.159318
ENSG00000100246	0.00243762	0.011676	0.0519523	0.0387012
ENSG00000100253	0.00323015	0.00589679	0.0681092	0.16391
ENSG00000100258	0.0124663	0.00577373	0.0467702	0.116012
ENSG00000100263	0.000364217	0.00601283	0.0241951	0.00473887
ENSG00000100266	0.00623306	0.00121082	0.0391469	0.105303
ENSG00000100271	0.00902365	0.00116794	0.0220929	0.0259381
ENSG00000100276	8.88625e-05	0.00719463	0.0546352	0.182914
ENSG00000100280	0.00973169	0.00877678	0.0620882	0.0478856
ENSG00000100281	0.0168256	0.00407178	0.0101817	0.0165641
ENSG00000100284	0.00666517	0.00429434	0.000486903	0.0193151
ENSG00000100285	0.0133399	0.0131922	0.294402	0.338153
ENSG00000100288	0.0222029	0.0131245	0.0296247	0.00574811
ENSG00000100290	0.0165912	0.0169499	0.0402131	0.119314
ENSG00000100292	0.0139938	0.0192919	0.00779737	0.213981
ENSG00000100294	0.00477981	0.00403764	0.0197261	0.0255339
ENSG00000100296	0.0103243	0.00750417	0.0215547	0.0184407
ENSG00000100297	0.0116154	0.0181978	0.0149773	0.0270085
ENSG00000100298	0.00688376	0.0103716	0.146009	0.396225
ENSG00000100299	0.0123035	0.00403277	0.0471983	0.0650928
ENSG00000100300	0.00142676	0.0017477	0.0616558	0.136296
ENSG00000100304	0.0317889	0.0286539	0.107393	0.187963
ENSG00000100307	0.00429455	0.00429699	0.113078	0.119923
ENSG00000100311	0.00678334	0.0158762	0.112127	0.248081
ENSG00000100314	0.017304	0.0215999	0.0055459	0.00235929
ENSG00000100316	0.0102125	0.0156663	0.0509061	0.00114376
ENSG00000100319	0.00799619	0.0117565	0.0129473	0.0695121
ENSG00000100320	0.0150751	0.0148681	0.0449335	0.0238321
ENSG00000100321	0.0132999	0.0145794	0.0463969	0.0981103
ENSG00000100324	0.0245212	0.014441	0.12966	0.252995
ENSG00000100325	0.000658753	0.00408489	0.034722	0.0872852
ENSG00000100330	0.0116966	0.0107928	0.0161476	0.0810179
ENSG00000100335	0.0113361	0.0166549	0.105223	0.186685
ENSG00000100336	0.0282747	0.0189085	0.0133016	0.142368
ENSG00000100342	0.00177147	0.00874453	0.0416906	0.093138
ENSG00000100345	0.00223761	0.00590433	0.034895	0.0491361
ENSG00000100346	0.00347207	0.0374918	0.21794	0.294298
ENSG00000100347	0.00684714	0.00495519	0.0213649	0.0642906
ENSG00000100348	0.00331621	0.010045	0.0235045	0.0698884
ENSG00000100350	0.0130723	0.0132184	0.0795979	0.213184
ENSG00000100351	0.00554765	0.0075877	0.0979121	0.0181769
ENSG00000100353	0.0063577	0.00582901	0.0156166	0.0394284
ENSG00000100354	0.00558617	0.000195891	0.0302992	0.106187
ENSG00000100359	0.00908564	0.0171621	0.0298804	0.0976713
ENSG00000100360	0.00245706	0.000272247	0.0835311	0.107858
[truncated: 17,934 more rows]

## Sheet: rho_corr_shared
Spearman correlation coefficients for the 511 shared genes
gene	EM	IM	EM-age	IM-age
ENSG00000000971	0.000126668	0.0117656	0.11947	0.299878
ENSG00000003436	0.00676437	0.00631668	0.13334	0.190577
ENSG00000005102	0.0122889	0.0386126	0.171166	0.401236
ENSG00000005961	0.00239785	0.0134679	0.163569	0.162095
ENSG00000007402	0.00036382	0.0154833	0.121413	0.231213
ENSG00000013523	0.00303334	0.00397137	0.110579	0.226261
ENSG00000019102	0.00678774	0.0109445	0.161084	0.175823
ENSG00000025770	0.0190654	0.0230472	0.0957875	0.138409
ENSG00000026652	0.00269697	0.0106917	0.124415	0.359822
ENSG00000037042	0.0115187	0.0168936	0.122187	0.152821
ENSG00000041353	0.00154293	0.00536575	0.118808	0.253682
ENSG00000041880	0.0170484	0.011441	0.224707	0.435895
ENSG00000049323	0.00467885	0.00693869	0.154052	0.178903
ENSG00000050030	0.0135744	0.0125839	0.0923005	0.177183
ENSG00000050555	0.0135018	0.00295174	0.182408	0.177472
ENSG00000051620	0.011927	0.00200797	0.104304	0.145661
ENSG00000057935	0.00568462	0.0291638	0.121431	0.465822
ENSG00000058600	0.00634248	0.000793726	0.144378	0.274333
ENSG00000060140	0.0103064	0.0131063	0.162878	0.361068
ENSG00000062524	0.00585006	0.00272422	0.233375	0.471557
ENSG00000065054	0.0139759	0.0131338	0.116129	0.174649
ENSG00000065183	0.0052348	0.00581334	0.145994	0.282947
ENSG00000066697	0.0130471	0.00707151	0.104877	0.173934
ENSG00000069966	0.0152548	0.0042086	0.128336	0.156874
ENSG00000071575	0.00377221	2.15699e-05	0.118105	0.203483
ENSG00000072163	0.00484837	0.0140772	0.122144	0.246084
ENSG00000072195	0.0240657	0.0123059	0.102372	0.512557
ENSG00000072422	0.00160368	0.0100663	0.117931	0.147975
ENSG00000073060	0.000727528	0.00624076	0.130538	0.250547
ENSG00000073146	0.00441429	0.0237281	0.161538	0.218629
ENSG00000073849	0.00340621	0.028998	0.110792	0.280465
ENSG00000073861	0.00165099	0.00512032	0.123962	0.317892
ENSG00000076604	0.0206724	0.0222162	0.183519	0.310416
ENSG00000076641	0.00447119	0.00537128	0.111541	0.165399
ENSG00000076716	0.017327	0.0161077	0.135535	0.256619
ENSG00000079313	0.0148669	0.00952384	0.127323	0.176326
ENSG00000079435	0.00314597	0.00821586	0.12648	0.293769
ENSG00000081059	0.0173797	0.0257944	0.193597	0.407649
ENSG00000081377	0.00332739	0.0182454	0.182514	0.276477
ENSG00000082074	0.00699683	0.00157323	0.0988522	0.151401
ENSG00000082512	0.0217104	0.00790074	0.126105	0.263933
ENSG00000082781	0.000962394	0.00767591	0.167254	0.166466
ENSG00000085872	0.0164455	0.0110563	0.102504	0.170577
ENSG00000088053	0.00117704	0.00342796	0.124839	0.142141
ENSG00000088247	0.0118503	0.0216336	0.122906	0.192637
ENSG00000088543	0.000446759	0.00518544	0.135079	0.263873
ENSG00000088726	0.00321601	0.00871588	0.171785	0.214839
ENSG00000090006	0.00633971	0.0215085	0.210207	0.419317
ENSG00000090097	0.0165857	0.0186917	0.210371	0.474772
ENSG00000091129	0.0198375	0.00313893	0.184973	0.63434
ENSG00000091409	0.00799728	0.013035	0.110066	0.391043
ENSG00000095585	0.0112035	0.0237124	0.147227	0.274583
ENSG00000099194	0.0193776	0.013444	0.152372	0.238535
ENSG00000099204	0.00467493	0.00536826	0.221427	0.487652
ENSG00000099282	0.00201056	0.00429935	0.121409	0.267054
ENSG00000099958	0.00198468	0.018004	0.118447	0.328225
ENSG00000100105	0.0190731	0.0416935	0.131813	0.389801
ENSG00000100285	0.0133399	0.0131922	0.294402	0.338153
ENSG00000100298	0.00688376	0.0103716	0.146009	0.396225
ENSG00000100346	0.00347207	0.0374918	0.21794	0.294298
ENSG00000100403	0.0172405	0.00504793	0.168292	0.241249
ENSG00000100448	0.002483	0.00372353	0.12112	0.213399
ENSG00000100450	0.0158228	0.0137809	0.159625	0.405518
ENSG00000101230	0.00883561	0.00465048	0.136699	0.312444
ENSG00000101444	0.0158947	0.0206475	0.145886	0.253696
ENSG00000101986	0.0168487	0.0127109	0.13199	0.162708
ENSG00000102125	0.0176743	0.0137734	0.111672	0.166661
ENSG00000102317	0.00327135	0.00710634	0.137408	0.25676
ENSG00000102781	0.00642315	0.00477284	0.120827	0.390012
ENSG00000104689	0.00888437	0.024341	0.10925	0.165356
ENSG00000104722	0.0100841	0.0108506	0.11574	0.225861
ENSG00000104725	0.00996582	0.00253524	0.129377	0.371492
ENSG00000104765	0.00618156	0.00274905	0.117405	0.177244
ENSG00000104904	0.00304107	0.0108523	0.121531	0.174173
ENSG00000104951	0.0242497	0.0302239	0.154468	0.22208
ENSG00000105088	0.00700374	0.000859005	0.119881	0.313688
ENSG00000105278	0.0271153	0.0254898	0.0873516	0.143491
ENSG00000105426	0.00143562	0.00443115	0.15392	0.361169
ENSG00000105447	0.00423558	0.005465	0.121312	0.223195
ENSG00000105711	0.00597735	0.000456071	0.151342	0.169708
ENSG00000105879	0.00134367	0.00074394	0.128033	0.211172
ENSG00000106012	0.00155513	0.00347695	0.124816	0.163461
ENSG00000106367	6.47105e-05	0.00109238	0.1339	0.264576
ENSG00000106477	0.00414661	0.00267346	0.109764	0.452488
ENSG00000106624	0.00407828	0.010257	0.121043	0.358637
ENSG00000107317	0.0180231	0.0237448	0.116003	0.226311
ENSG00000107447	0.0199062	0.0240587	0.160678	0.392493
ENSG00000107815	0.000745578	0.00309231	0.195002	0.427218
ENSG00000107816	0.011171	0.0210138	0.12474	0.286879
ENSG00000107957	0.00722493	0.0105058	0.131871	0.16554
ENSG00000108312	0.0189276	0.0295511	0.12265	0.321799
ENSG00000108370	0.00769458	0.00284842	0.170428	0.420725
ENSG00000110002	0.0176556	0.0167585	0.104201	0.189263
ENSG00000110693	0.0133253	0.0143478	0.100346	0.153363
ENSG00000110881	0.056394	0.0395016	0.195218	0.620948
ENSG00000110987	0.0275402	0.00107386	0.136963	0.35316
ENSG00000111203	0.0144451	0.0184909	0.147333	0.262041
ENSG00000111249	0.00990893	0.0106209	0.122301	0.321234
ENSG00000111674	0.0154697	0.0157785	0.259511	0.34702
ENSG00000112394	0.015519	0.014476	0.126922	0.465061
ENSG00000112486	0.00993895	0.00256999	0.174104	0.206605
ENSG00000112578	0.00658813	0.00223365	0.145783	0.190247
ENSG00000112655	0.0133595	0.0187674	0.157578	0.581626
ENSG00000113088	0.0273299	0.0311228	0.13895	0.234759
ENSG00000113721	0.00380315	0.0106196	0.143475	0.402387
ENSG00000114021	0.0161866	0.0133495	0.136035	0.222474
ENSG00000114631	0.0290091	0.0244192	0.219046	0.421995
ENSG00000114948	0.00220785	0.00369019	0.118503	0.212635
ENSG00000115306	0.00456212	0.00421362	0.120342	0.2741
ENSG00000115457	0.0164757	0.0124603	0.102329	0.158567
ENSG00000115641	0.00909064	0.00289036	0.112612	0.166209
ENSG00000116106	0.00371811	0.00965592	0.157724	0.215975
ENSG00000116514	0.0146683	0.00681291	0.127106	0.182179
ENSG00000116649	0.00273501	0.00103331	0.131583	0.238401
ENSG00000116667	0.00488753	0.00166297	0.119198	0.330538
ENSG00000116771	0.0234652	0.0257909	0.151572	0.409276
ENSG00000116990	0.00197105	0.0186341	0.124389	0.145736
ENSG00000117266	0.0289422	0.0222421	0.182512	0.367091
ENSG00000117322	0.0227563	0.00368529	0.260901	0.490437
ENSG00000117519	0.0273224	0.0384274	0.0921067	0.357054
ENSG00000117586	0.0112631	0.00562899	0.121286	0.162987
ENSG00000117643	0.000760259	0.00818697	0.150457	0.329774
ENSG00000118402	0.0186817	0.012722	0.145645	0.292595
ENSG00000119632	0.00872326	0.0115488	0.128254	0.286523
ENSG00000119772	0.000861841	0.0148712	0.173971	0.48214
ENSG00000119782	0.0115977	0.00274456	0.130476	0.248323
ENSG00000119866	0.0110321	0.0336305	0.131973	0.208361
ENSG00000120057	0.0106965	0.00682014	0.146333	0.494656
ENSG00000120087	0.00500686	0.0176793	0.115445	0.220466
ENSG00000120694	0.00879946	0.0157538	0.120391	0.125667
ENSG00000120885	0.000673866	0.00797381	0.15009	0.171208
ENSG00000120942	0.0336315	0.0268757	0.144526	0.301568
ENSG00000121210	0.021035	0.0251789	0.150566	0.290729
ENSG00000121413	0.0127612	0.000597721	0.191293	0.401306
ENSG00000121690	0.0112172	0.00251881	0.148103	0.316851
ENSG00000121766	0.00806974	0.00866713	0.118522	0.207719
ENSG00000121895	0.0206224	0.017948	0.125261	0.167051
ENSG00000121989	0.000266822	0.00484445	0.129781	0.265197
ENSG00000122176	0.298053	0.486207	0.0264018	0.148747
ENSG00000124134	0.0097923	0.01301	0.1945	0.340144
ENSG00000124145	0.0266472	0.0138355	0.145506	0.334918
ENSG00000124181	0.0145732	0.00633486	0.108252	0.313798
ENSG00000124225	0.0225609	0.0207163	0.112474	0.31303
ENSG00000124429	0.0156142	0.00419489	0.154449	0.293006
ENSG00000124491	0.00205811	0.00777035	0.133912	0.177396
ENSG00000124507	0.0026892	0.00230527	0.137544	0.327742
ENSG00000124608	0.0125739	0.0124066	0.123175	0.154766
ENSG00000125384	0.0136565	0.00635409	0.105427	0.391844
ENSG00000125657	0.0121653	0.0151199	0.13269	0.345066
ENSG00000125726	0.00451613	0.0106853	0.230036	0.458679
ENSG00000125869	0.00420684	0.0034721	0.124876	0.294881
ENSG00000126353	0.0166282	0.0225145	0.105895	0.374996
ENSG00000127920	0.0137975	0.00677187	0.12684	0.143982
ENSG00000128040	0.0235676	0.028002	0.0998695	0.28598
ENSG00000128050	0.0123255	0.005183	0.136315	0.353528
ENSG00000128656	0.0152442	0.00516618	0.223026	0.449841
ENSG00000129270	0.028173	0.0469707	0.106129	0.431699
ENSG00000129355	0.00659287	0.00761271	0.09929	0.148412
ENSG00000129472	0.0203032	0.0207793	0.0973908	0.212257
ENSG00000129654	0.0180182	0.00449686	0.184867	0.553262
ENSG00000129993	0.0227317	0.0203231	0.138197	0.22356
ENSG00000130054	0.00095897	0.0130026	0.120259	0.241724
ENSG00000130600	0.00592124	0.00472923	0.113019	0.24502
ENSG00000130643	0.00305959	0.00152286	0.113533	0.19963
ENSG00000130741	0.0164877	0.0198781	0.134036	0.280135
ENSG00000131080	0.00333517	0.000995327	0.15008	0.296092
ENSG00000131187	0.0164912	0.0116122	0.106382	0.198642
ENSG00000131845	0.0040523	0.0103812	0.117774	0.236273
ENSG00000132382	0.0193369	0.00150167	0.0914093	0.229201
ENSG00000132561	0.00821013	0.0133908	0.162515	0.350225
ENSG00000132718	0.00988604	0.00262993	0.15292	0.459167
ENSG00000133067	0.0157598	0.00133085	0.164322	0.365322
ENSG00000133069	0.00526986	0.00011707	0.1112	0.201852
ENSG00000133138	0.000892032	0.00286987	0.147446	0.261979
ENSG00000133422	0.0181699	0.0258871	0.180287	0.253912
ENSG00000134193	0.0688656	0.0598714	0.180665	0.561529
ENSG00000134291	0.0015615	0.00421105	0.137118	0.205668
ENSG00000134531	0.0319607	0.0266419	0.0911707	0.26742
ENSG00000134574	0.0103407	0.00650533	0.180136	0.416866
ENSG00000134668	0.00220974	0.00619067	0.115848	0.150873
ENSG00000135046	0.0144079	0.0228126	0.135475	0.378299
ENSG00000135318	0.056771	0.0331812	0.105498	0.462555
ENSG00000135441	0.0092157	0.000840469	0.104863	0.215284
ENSG00000135631	0.00352585	0.01596	0.108939	0.376151
ENSG00000135763	0.0264136	0.0181649	0.0846177	0.20123
ENSG00000135919	0.00136164	0.014267	0.137652	0.458396
ENSG00000135960	0.0329122	0.0318278	0.115206	0.345918
ENSG00000136002	0.0109713	0.000810357	0.13031	0.537124
ENSG00000136068	0.0243035	0.0275491	0.226324	0.496798
ENSG00000136141	0.0032534	0.00355011	0.116321	0.145388
ENSG00000136193	0.00417776	0.00648916	0.1555	0.167034
ENSG00000136261	0.00574222	0.00220647	0.179717	0.360334
ENSG00000136425	0.00461306	0.0090369	0.11593	0.256003
ENSG00000136457	0.0225774	0.0124372	0.145846	0.227473
ENSG00000137441	0.0142553	0.0104934	0.184108	0.384503
ENSG00000137672	0.0114041	0.0185561	0.151389	0.267574
ENSG00000138378	0.0215947	0.0188195	0.150861	0.283573
ENSG00000138613	0.0188067	0.0089707	0.0933208	0.169844
ENSG00000138640	0.0121844	0.00634628	0.172594	0.307621
ENSG00000138795	3.53591e-06	0.00766898	0.213323	0.475983
ENSG00000139112	0.00488734	7.70005e-05	0.129226	0.165747
ENSG00000139193	0.0178341	0.0238085	0.153147	0.402814
ENSG00000139289	0.000222948	0.00799036	0.0992441	0.317713
ENSG00000140022	0.010221	0.0211174	0.129548	0.204398
ENSG00000140548	0.00196292	0.00186953	0.140148	0.173536
ENSG00000140743	0.00579854	0.00595627	0.144864	0.349162
ENSG00000140859	0.00662027	0.0102302	0.155485	0.280376
ENSG00000140968	0.00756722	0.011243	0.15312	0.27056
ENSG00000141384	0.0215795	0.00966186	0.104432	0.294423
ENSG00000141469	0.0105354	0.0118861	0.1253	0.328649
ENSG00000141562	0.00364704	0.000339425	0.114646	0.168597
ENSG00000141736	0.0051058	0.00956739	0.112122	0.247845
ENSG00000142178	0.00679913	0.00367893	0.114054	0.173619
ENSG00000142207	0.00374317	0.0068044	0.152552	0.302482
ENSG00000142686	0.0144681	0.0143357	0.135568	0.440152
ENSG00000142733	0.00555303	0.00172019	0.109654	0.295419
ENSG00000142959	0.00068275	0.00496206	0.150869	0.205879
ENSG00000143036	0.00819976	0.00992472	0.135962	0.232086
ENSG00000143167	0.0286428	0.023284	0.184393	0.392064
ENSG00000143353	0.0221607	0.0107337	0.0946115	0.180521
ENSG00000143365	0.013633	0.0186722	0.204979	0.391934
ENSG00000143595	0.029908	0.0300223	0.123728	0.15082
ENSG00000143772	0.0180539	0.0100543	0.136396	0.30906
ENSG00000144290	0.0190985	0.0093919	0.212684	0.488584
ENSG00000144381	0.00578404	0.00955351	0.115773	0.235836
ENSG00000145358	0.00513026	0.00317479	0.174414	0.359034
ENSG00000145649	0.00372048	0.0074214	0.145724	0.354199
ENSG00000145911	0.00739339	0.0144026	0.211209	0.561254
ENSG00000145945	0.0134841	0.0195402	0.156254	0.225376
ENSG00000146282	0.010422	0.0125831	0.119226	0.21474
ENSG00000146674	0.020821	0.0187517	0.257386	0.517966
ENSG00000147155	0.00436222	0.0146248	0.142909	0.329448
ENSG00000147457	0.0323726	0.0049158	0.224058	0.422957
ENSG00000147889	0.00425543	0.0135175	0.122247	0.372309
ENSG00000148143	0.0142903	0.00481382	0.12402	0.219177
ENSG00000148300	0.00051465	0.00501243	0.111098	0.182755
ENSG00000148843	0.00305361	0.0127812	0.111688	0.169274
ENSG00000148848	0.00643826	0.0110125	0.17929	0.415243
ENSG00000149212	0.00966338	0.0178661	0.142975	0.221731
ENSG00000149218	0.00943709	0.0229796	0.113662	0.251181
ENSG00000150045	0.00056315	0.00260581	0.172009	0.296662
ENSG00000150630	0.0105044	0.00941549	0.132212	0.174643
ENSG00000150687	0.00631972	0.00125212	0.155892	0.364038
ENSG00000151376	0.00954236	0.0117475	0.13038	0.263274
ENSG00000152127	0.0114161	0.00102078	0.0992698	0.172642
ENSG00000152454	0.00314546	0.0104706	0.143002	0.26568
ENSG00000152465	0.0146202	0.00745363	0.136916	0.347291
ENSG00000152492	0.00146258	0.016145	0.132271	0.207031
ENSG00000152495	0.00817885	0.0070573	0.140401	0.371071
ENSG00000152990	0.0288359	0.0173604	0.124841	0.396568
ENSG00000154127	0.0134465	0.0139029	0.125246	0.205759
ENSG00000154217	0.0191968	0.0124111	0.146064	0.270981
ENSG00000154358	0.00888499	0.0225695	0.316936	0.504564
ENSG00000154655	0.0120455	0.000323112	0.14409	0.240321
ENSG00000154734	0.00131578	0.00336708	0.144724	0.156429
ENSG00000154856	0.0228749	0.0285183	0.117365	0.207099
ENSG00000154917	0.00362724	0.0100169	0.1592	0.181095
ENSG00000155366	0.0236871	0.00195272	0.0885468	0.333285
ENSG00000156395	0.0139913	0.0122098	0.241191	0.346445
ENSG00000156787	0.00280266	0.000114953	0.127225	0.158897
ENSG00000156804	0.0119857	0.00124693	0.212148	0.195567
ENSG00000157510	0.0274606	0.025469	0.159162	0.391235
ENSG00000158813	0.000507457	0.0194238	0.311376	0.493141
ENSG00000158859	0.00944978	0.00542978	0.11626	0.301918
ENSG00000158966	0.017657	0.00715109	0.119353	0.565717
ENSG00000160145	0.0233035	0.0206574	0.138984	0.267673
ENSG00000160191	0.0163833	0.0200301	0.131304	0.380143
ENSG00000160208	0.0102172	0.00694314	0.140228	0.251618
ENSG00000160789	0.00941981	0.0129195	0.123171	0.342667
ENSG00000161249	0.00444318	0.0142675	0.114	0.196921
ENSG00000161381	0.0227943	0.0166233	0.107977	0.423212
ENSG00000161509	0.0136231	0.00678668	0.142352	0.265058
ENSG00000161551	0.00211266	0.000201948	0.173825	0.291094
ENSG00000161570	0.00747484	0.00938615	0.124811	0.305236
ENSG00000161647	0.00188243	0.00113507	0.121588	0.18142
ENSG00000161681	0.0252988	0.0305443	0.15505	0.492827
ENSG00000161791	0.0250496	0.0208473	0.13555	0.19919
ENSG00000162144	0.0280305	0.0568357	0.157117	0.230265
ENSG00000162337	0.0187267	0.00627178	0.108059	0.288605
ENSG00000162383	0.0282295	0.0226523	0.143917	0.372118
ENSG00000162415	0.00795939	0.00570203	0.211126	0.355168
ENSG00000162490	0.0110509	0.0109236	0.1287	0.288508
ENSG00000162630	0.0144897	0.0167465	0.146558	0.269748
ENSG00000162714	0.0161496	0.0249061	0.179283	0.49159
ENSG00000162746	0.000222374	0.00642477	0.111966	0.273006
ENSG00000162777	0.00125301	0.00747127	0.115962	0.244763
ENSG00000162892	0.00363014	0.00853455	0.110171	0.360099
ENSG00000162894	0.0135797	0.0369297	0.168927	0.428345
ENSG00000162896	0.00678619	0.0560183	0.164403	0.201183
ENSG00000163462	0.00156205	0.00804328	0.129592	0.286157
ENSG00000163520	0.00769721	0.0290417	0.237302	0.668715
ENSG00000163701	0.000949385	0.017904	0.185351	0.342502
ENSG00000163703	0.00186605	0.00416183	0.127267	0.19233
ENSG00000163736	0.0040127	0.00709962	0.180918	0.21324
ENSG00000163737	0.00225264	0.0106627	0.146541	0.152728
ENSG00000164032	0.00542973	0.000710146	0.113522	0.163313
ENSG00000164082	0.00666318	0.0103455	0.168997	0.309242
ENSG00000164086	0.0152988	0.00382605	0.159639	0.159314
ENSG00000164649	0.00196548	0.00233125	0.13654	0.336702
ENSG00000164867	0.00388273	0.0032052	0.142216	0.241254
ENSG00000164916	0.0170513	0.0050687	0.0866096	0.157782
ENSG00000165271	0.00869387	0.00262072	0.139205	0.231836
ENSG00000165272	0.0272823	0.046322	0.0916435	0.192979
ENSG00000165349	0.00538197	0.0301565	0.136794	0.492563
ENSG00000165516	0.00698328	0.0117996	0.132484	0.160129
ENSG00000165792	0.0024222	0.000873493	0.133626	0.145613
ENSG00000165948	0.00429636	0.00469338	0.137243	0.184575
ENSG00000166197	0.0138315	0.0104745	0.158505	0.238249
ENSG00000166411	0.00721899	0.00998826	0.151118	0.190681
ENSG00000166527	0.0084546	0.0218669	0.135418	0.267517
ENSG00000166689	0.00258805	0.00237293	0.121583	0.272179
ENSG00000166780	0.0160663	0.0159211	0.150443	0.254413
ENSG00000166816	3.73544e-05	0.00308887	0.164306	0.359327
ENSG00000166979	0.0112505	0.0256578	0.172858	0.366713
ENSG00000167094	0.0152146	0.0032086	0.167364	0.364192
ENSG00000167106	0.00561605	0.0106956	0.233704	0.454228
ENSG00000167123	0.0145357	0.00474549	0.131589	0.341265
ENSG00000167130	0.00710501	0.0131356	0.122408	0.252555
ENSG00000167383	0.0130298	0.0181722	0.14076	0.279429
ENSG00000167664	0.00746582	0.0377423	0.129497	0.367705
ENSG00000167721	0.00407872	0.00979713	0.147066	0.20132
ENSG00000168060	0.00689646	0.00390921	0.114671	0.158767
ENSG00000168309	0.00446984	0.0166106	0.127466	0.173142
ENSG00000168495	0.00426719	0.00177534	0.123846	0.152905
ENSG00000168685	0.0123315	0.0240989	0.103192	0.283831
ENSG00000168917	0.00170495	0.0181642	0.127574	0.290907
ENSG00000169100	0.0326411	0.0245779	0.0941093	0.164953
ENSG00000169242	4.8245e-05	0.0073583	0.209074	0.475249
ENSG00000169704	0.00700173	0.000996827	0.146161	0.146668
ENSG00000169710	0.00298587	0.00840496	0.12606	0.153111
ENSG00000169715	0.00914608	0.00365146	0.12451	0.306596
ENSG00000169855	0.00873054	0.0201554	0.183315	0.534229
ENSG00000170128	0.0235623	0.0193783	0.180041	0.279544
ENSG00000170271	0.00781982	0.0105101	0.114225	0.157401
ENSG00000170476	0.00688922	0.00902317	0.116362	0.289569
ENSG00000170485	0.0399005	0.0215281	0.103288	0.464624
ENSG00000170571	0.0141586	0.0130357	0.146184	0.283816
ENSG00000170624	0.0266455	0.0228532	0.134756	0.304075
ENSG00000170846	0.00323716	0.00533971	0.128534	0.145127
ENSG00000171208	0.0313866	0.0351521	0.13962	0.140192
ENSG00000171227	0.0508561	0.0969144	0.0793146	0.352452
ENSG00000171492	0.00857769	0.00240077	0.125739	0.276723
ENSG00000171649	0.000400023	0.0180849	0.149657	0.313966
ENSG00000171992	0.000926627	0.0162448	0.138045	0.200821
ENSG00000172264	0.00559208	0.019262	0.129511	0.164318
ENSG00000172348	0.015871	0.0215137	0.177801	0.430298
ENSG00000172578	0.0301996	0.0323933	0.202838	0.337138
ENSG00000173114	0.0263353	0.0222948	0.306434	0.628588
ENSG00000173585	0.0112134	0.0252011	0.146654	0.27337
ENSG00000173762	0.0194386	0.00639616	0.113165	0.301206
ENSG00000173894	0.0258944	0.0239721	0.114782	0.317515
ENSG00000174136	0.0134141	0.0237391	0.243254	0.282616
ENSG00000174175	0.020238	0.0335098	0.162927	0.211441
ENSG00000174307	0.0115755	0.0171354	0.248324	0.527095
ENSG00000174482	0.010136	0.0111275	0.140473	0.208879
ENSG00000174697	0.0214532	0.0174965	0.143774	0.287203
ENSG00000174807	0.0641508	0.0214638	0.275413	0.723828
ENSG00000175084	0.0105541	0.00385827	0.116454	0.206183
ENSG00000175556	0.0164663	0.0300963	0.139138	0.228356
ENSG00000176293	0.0139746	0.0131367	0.154952	0.349086
ENSG00000177732	0.0131396	0.0243484	0.136553	0.435724
ENSG00000178163	0.00627312	0.0093659	0.161054	0.374995
ENSG00000178921	0.00568544	0.00788461	0.146868	0.359293
ENSG00000179041	0.0157196	0.0122062	0.109984	0.22814
ENSG00000179051	0.0154377	0.00930924	0.118757	0.16136
ENSG00000179409	0.0204033	0.029238	0.154359	0.348146
ENSG00000179909	0.0183665	0.0132008	0.166517	0.346281
ENSG00000179934	0.00110322	0.0208695	0.123674	0.355337
ENSG00000180071	0.00981934	0.0198887	0.120923	0.275783
ENSG00000180263	0.0210338	0.00806827	0.193413	0.211223
ENSG00000180611	0.00930489	0.0129134	0.12543	0.237722
ENSG00000181090	0.00810758	0.0118127	0.124663	0.17633
ENSG00000181666	0.008742	0.0105873	0.132949	0.222658
ENSG00000181847	0.00805225	0.0141625	0.11803	0.431525
ENSG00000182095	0.00291346	0.000909243	0.110134	0.144384
ENSG00000182195	0.0272626	0.00940398	0.120206	0.236931
ENSG00000182319	0.0218369	0.0360589	0.171501	0.439671
ENSG00000182379	0.0148707	0.00825477	0.105939	0.170754
ENSG00000182463	0.00702972	0.0195705	0.224754	0.358108
ENSG00000182568	0.00220397	0.0198064	0.15449	0.45585
ENSG00000182866	0.0153954	0.00862408	0.123159	0.196442
ENSG00000183662	0.00785518	0.00547223	0.115838	0.269193
ENSG00000183691	0.0432024	0.0402389	0.231078	0.528017
ENSG00000184349	0.0187758	0.0153808	0.128696	0.365465
ENSG00000184384	0.0102442	0.0278154	0.150194	0.360482
ENSG00000184500	0.00843463	0.0134922	0.173304	0.233909
ENSG00000184640	0.0167764	0.00298783	0.158142	0.193671
ENSG00000184838	0.00115201	0.000563225	0.111654	0.229684
ENSG00000184887	0.0190553	0.0133681	0.117941	0.249471
ENSG00000184905	0.0206151	0.0221253	0.175782	0.270927
ENSG00000185090	0.0132966	0.00120899	0.186507	0.422527
ENSG00000185112	0.000101004	0.00853221	0.117175	0.181715
ENSG00000185215	0.0152763	0.00762563	0.132246	0.158228
ENSG00000185252	0.00288549	0.00963304	0.129437	0.227655
ENSG00000185340	0.0103603	0.0158188	0.11645	0.187145
ENSG00000185361	0.0190963	0.00758183	0.132346	0.184387
ENSG00000185518	0.0187821	0.0129744	0.190219	0.274594
ENSG00000185761	0.0068076	0.0100648	0.16786	0.30596
ENSG00000185818	0.0219833	0.0247538	0.114655	0.265033
ENSG00000186310	0.00806751	0.0089164	0.144964	0.210764
ENSG00000186462	0.00191575	0.00200673	0.273981	0.44506
ENSG00000187118	0.0141894	0.0208279	0.128001	0.287657
ENSG00000187862	0.0226566	0.0188652	0.0965095	0.451917
ENSG00000188001	0.0167413	0.0337101	0.218447	0.510223
ENSG00000188070	0.000111353	0.00572538	0.154575	0.377115
ENSG00000188987	0.0293907	0.0234691	0.100614	0.19616
ENSG00000189058	0.118267	0.248587	0.0404436	0.100874
ENSG00000196155	0.0132678	0.00414843	0.16867	0.433391
ENSG00000196405	0.00538046	0.00817152	0.159355	0.229149
ENSG00000196586	0.0141882	0.0177409	0.170734	0.41023
ENSG00000196611	0.0238685	0.0452713	0.136007	0.203204
ENSG00000196628	0.00512139	0.0314321	0.144843	0.279005
ENSG00000196724	0.00176898	0.0048461	0.158513	0.278205
ENSG00000196914	0.0024413	0.00750839	0.1215	0.275379
ENSG00000197057	0.00151821	0.0105339	0.123812	0.263054
ENSG00000197182	0.00956269	0.00942264	0.152574	0.188237
ENSG00000197561	0.000757789	0.00103292	0.117121	0.186444
ENSG00000197982	0.00186912	0.000819306	0.110259	0.214264
ENSG00000197989	0.0172571	0.0197576	0.127692	0.197571
ENSG00000198046	0.0188932	0.0116178	0.108313	0.325724
ENSG00000198093	0.0137985	0.0139054	0.13225	0.227478
ENSG00000198131	0.00601203	0.00536332	0.131617	0.202667
ENSG00000198286	0.0230854	0.0187779	0.160796	0.159908
ENSG00000198915	0.00964606	0.00684837	0.143991	0.356256
ENSG00000198932	0.000133928	0.00443121	0.119853	0.377583
ENSG00000203797	0.0376043	0.0376796	0.123036	0.33724
ENSG00000204055	0.0290662	0.00892373	0.13335	0.540953
ENSG00000204165	0.016418	0.0109329	0.0974521	0.150137
ENSG00000204424	0.0168739	0.0211511	0.135833	0.163216
ENSG00000204466	0.0149597	0.0064067	0.150183	0.245101
ENSG00000204519	0.0109307	0.0125937	0.122354	0.28604
ENSG00000204934	0.00833024	0.0184924	0.161426	0.468987
ENSG00000205268	0.0151528	0.0106707	0.125806	0.432635
ENSG00000205336	0.00205349	0.00161041	0.12993	0.326636
ENSG00000205903	0.0191133	0.0355597	0.107098	0.145268
ENSG00000207790	0.00262215	0.00188197	0.230985	0.322006
ENSG00000207939	0.00547606	0.00169921	0.132508	0.179827
ENSG00000207966	0.0215181	0.0105888	0.27095	0.355165
ENSG00000211637	0.0117991	0.0166385	0.124722	0.239049
ENSG00000211652	0.00956134	0.0168393	0.153935	0.292329
ENSG00000211671	0.00644269	0.0105172	0.121738	0.273314
ENSG00000211713	0.0141524	0.0126786	0.183409	0.431037
ENSG00000211899	0.0295967	0.0116227	0.116786	0.260016
ENSG00000211933	0.00601025	0.00180068	0.124448	0.261248
ENSG00000211937	0.00796169	0.00197363	0.123566	0.280606
ENSG00000211938	0.00470907	0.0153719	0.112817	0.292697
ENSG00000211943	0.017807	0.0241305	0.164112	0.307674
ENSG00000211949	0.016552	0.000258786	0.129566	0.288885
ENSG00000211964	0.0155937	0.00513561	0.15433	0.284283
ENSG00000211965	0.0184935	0.0134991	0.109361	0.266352
ENSG00000213145	0.0148429	0.0125095	0.175138	0.365949
ENSG00000213283	0.0054935	0.00217029	0.115331	0.218036
ENSG00000213626	0.0197375	0.0218146	0.131108	0.366315
ENSG00000214279	0.00953729	0.00340746	0.179763	0.350039
ENSG00000215788	0.0105206	0.036373	0.125859	0.246251
ENSG00000218357	0.00822054	0.0139599	0.137718	0.291977
ENSG00000224307	0.00371985	0.00835045	0.126408	0.200749
ENSG00000225465	0.00549413	0.0124461	0.122155	0.145202
ENSG00000225698	0.0183386	0.014341	0.123506	0.287
ENSG00000225720	0.0110067	0.0126129	0.104145	0.328279
ENSG00000225889	0.00170212	0.00305028	0.129487	0.181952
ENSG00000226025	0.00316831	0.00587415	0.117255	0.25457
ENSG00000226057	0.0231403	0.0234011	0.153275	0.335477
ENSG00000226822	0.00794899	0.00780023	0.115309	0.159189
ENSG00000227372	0.0151102	0.0146528	0.165264	0.343182
ENSG00000228168	0.0161215	0.00541119	0.10934	0.43403
ENSG00000228956	0.00946982	0.010652	0.115019	0.401838
ENSG00000229474	0.0128596	0.00846599	0.191769	0.430587
ENSG00000229628	0.0147973	0.0108528	0.134302	0.236793
ENSG00000231711	0.00567538	0.0103645	0.199217	0.282904
ENSG00000232021	0.025676	0.0302779	0.125099	0.426151
ENSG00000233056	0.013093	0.019348	0.147672	0.376454
ENSG00000234616	0.00734938	0.00979249	0.111658	0.177038
ENSG00000235505	0.0141036	0.0256496	0.122544	0.291007
ENSG00000235576	0.0121155	0.0169903	0.125561	0.257023
ENSG00000236333	0.00987326	0.0244601	0.137235	0.26872
ENSG00000240864	0.0104826	0.00761393	0.108963	0.26491
ENSG00000243466	0.0186122	0.000738552	0.100731	0.273127
ENSG00000243477	0.023639	0.0146356	0.0832043	0.132634
ENSG00000245552	0.00881742	0.00630002	0.12603	0.200094
ENSG00000246526	0.0022132	0.0175067	0.125978	0.331937
ENSG00000246763	0.000983874	0.0127806	0.124596	0.201782
ENSG00000248832	0.0172508	0.00602082	0.112166	0.2304
ENSG00000249806	0.0263557	0.0233313	0.0953349	0.229998
ENSG00000253305	0.00450137	0.0138293	0.191009	0.326534
ENSG00000253394	0.0111258	0.00420438	0.143851	0.156493
ENSG00000253537	0.00547902	0.0173421	0.181932	0.250721
ENSG00000253719	0.00811953	0.0185983	0.115071	0.242116
ENSG00000253731	0.013815	0.0122556	0.109769	0.197903
ENSG00000253846	0.0170516	0.0200591	0.141963	0.28237
ENSG00000255833	0.00243004	0.0142764	0.167512	0.286697
ENSG00000256039	0.0205157	0.00696677	0.12437	0.463699
ENSG00000256128	0.0203055	0.00887618	0.100728	0.363191
ENSG00000256553	0.0020114	0.000955279	0.17405	0.445472
ENSG00000256667	0.0088274	0.00040003	0.117276	0.250287
ENSG00000257495	0.0231234	0.00894999	0.157004	0.416572
ENSG00000258512	0.00741743	0.00171181	0.124776	0.291722
ENSG00000259162	0.0117484	0.0159185	0.102936	0.251233
ENSG00000259869	0.0203722	0.0210099	0.111545	0.120433
ENSG00000263417	0.010063	0.00339592	0.219312	0.370977
ENSG00000264098	0.00743358	0.00400484	0.17328	0.233985
ENSG00000264443	0.0130533	0.0162762	0.110857	0.335197
ENSG00000265517	0.00823861	0.00549256	0.102812	0.197164
ENSG00000267128	0.0184825	0.00370298	0.123067	0.461477
ENSG00000267279	0.0160916	0.00850692	0.160402	0.167112
ENSG00000267364	0.00510068	0.00678177	0.116154	0.238051
ENSG00000267508	0.0154794	0.0146158	0.124419	0.324296
ENSG00000268088	0.00667371	0.0112185	0.165755	0.34247
ENSG00000269404	0.0192955	0.0245904	0.11712	0.256384
ENSG00000269887	0.0268642	0.0200176	0.135248	0.185967
ENSG00000269969	0.0148393	0.0268742	0.277672	0.388793
