# Supplementary material for: Correction for both common and rare cell types in blood is important to identify genes that correlate with age
Source: BMC Genomics. 2021 Mar 15;22:184. doi: 10.1186/s12864-020-07344-w (PMC7958454; doi:10.1186/s12864-020-07344-w)
Supplement: Supplementary file 9 — Additional file 9: Table S9. Overlap of IM- and EM-related genes with platelet-related genes derived from the GO, KEGG and Reactome enrichments described in Table S8. [file 12864_2020_7344_MOESM9_ESM.xlsx]

## Sheet: Sheet1
	IM platelet-related genes	EM platelet-related genes
ANXA5	x
CD63	x
CLU	x	x
CTSW	x
ENDOD1	x	x
F13A1	x	x
F5	x
F8	x
FLNA	x
GNB5		x
GNG11		x
GP6		x
GP9		x
IGF2	x
ITGA2B	x	x
ITGB3		x
LY6G6F	x	x
MAGED2	x
ORM1		x
PDGFA		x
PDGFB	x
PF4	x	x
PPBP	x	x
PROS1	x	x
RAB27B	x	x
SELP	x	x
SNCA	x
TEX264	x
TF	x
THBS1	x
TRPC6		x
TUBA4A		x
VEGFC	x	x
VPS33B	x
34	25	20
