# Supplementary material for: Correction for both common and rare cell types in blood is important to identify genes that correlate with age
Source: BMC Genomics. 2021 Mar 15;22:184. doi: 10.1186/s12864-020-07344-w (PMC7958454; doi:10.1186/s12864-020-07344-w)
Supplement: Supplementary file 10 — Additional file 10: Table S10. Overlap of IM- and EM-related genes with the known aging-related genes in the GenAge database. [file 12864_2020_7344_MOESM10_ESM.xlsx]

## Sheet: aging_table
GenAge genes ∩ IM- or EM-genes	ensembl	symbol	name
IM up-reg	ENSG00000113721	PDGFRB	platelet-derived growth factor receptor, beta polypeptide
IM up-reg	ENSG00000115457	IGFBP2	insulin-like growth factor binding protein 2, 36kDa
IM up-reg	ENSG00000120885	CLU	clusterin
IM up-reg	ENSG00000141736	ERBB2	erb-b2 receptor tyrosine kinase 2
IM up-reg	ENSG00000146674	IGFBP3	insulin-like growth factor binding protein 3
IM up-reg	ENSG00000147889	CDKN2A	cyclin-dependent kinase inhibitor 2A
IM up-reg	ENSG00000160789	LMNA	lamin A/C
IM up-reg	ENSG00000169715	MT1E	metallothionein 1E
IM down-reg	ENSG00000144381	HSPD1	heat shock 60kDa protein 1 (chaperonin)
IM down-reg	ENSG00000168685	IL7R	interleukin 7 receptor
IM down-reg	ENSG00000174697	LEP	leptin
IM down-reg	ENSG00000183691	NOG	noggin
EM up-reg	ENSG00000113721	PDGFRB	platelet-derived growth factor receptor, beta polypeptide
EM up-reg	ENSG00000115457	IGFBP2	insulin-like growth factor binding protein 2, 36kDa
EM up-reg	ENSG00000120885	CLU	clusterin
EM up-reg	ENSG00000141736	ERBB2	erb-b2 receptor tyrosine kinase 2
EM up-reg	ENSG00000146674	IGFBP3	insulin-like growth factor binding protein 3
EM up-reg	ENSG00000147889	CDKN2A	cyclin-dependent kinase inhibitor 2A
EM up-reg	ENSG00000160789	LMNA	lamin A/C
EM up-reg	ENSG00000169715	MT1E	metallothionein 1E
EM down-reg	ENSG00000144381	HSPD1	heat shock 60kDa protein 1 (chaperonin)
EM down-reg	ENSG00000168685	IL7R	interleukin 7 receptor
EM down-reg	ENSG00000174697	LEP	leptin
EM down-reg	ENSG00000183691	NOG	noggin
IM up-reg	ENSG00000023909	GCLM	glutamate-cysteine ligase, modifier subunit
IM up-reg	ENSG00000064300	NGFR	nerve growth factor receptor
IM up-reg	ENSG00000084207	GSTP1	glutathione S-transferase pi 1
IM up-reg	ENSG00000087088	BAX	BCL2-associated X protein
IM up-reg	ENSG00000100311	PDGFB	platelet-derived growth factor beta polypeptide
IM up-reg	ENSG00000115317	HTRA2	HtrA serine peptidase 2
IM up-reg	ENSG00000117450	PRDX1	peroxiredoxin 1
IM up-reg	ENSG00000120265	PCMT1	protein-L-isoaspartate (D-aspartate) O-methyltransferase
IM up-reg	ENSG00000120833	SOCS2	suppressor of cytokine signaling 2
IM up-reg	ENSG00000124762	CDKN1A	cyclin-dependent kinase inhibitor 1A (p21, Cip1)
IM up-reg	ENSG00000132646	PCNA	proliferating cell nuclear antigen
IM up-reg	ENSG00000145354	CISD2	CDGSH iron sulfur domain 2
IM up-reg	ENSG00000154473	BUB3	BUB3 mitotic checkpoint protein
IM up-reg	ENSG00000163577	EIF5A2	eukaryotic translation initiation factor 5A2
IM up-reg	ENSG00000164104	HMGB2	high mobility group box 2
IM up-reg	ENSG00000165731	RET	ret proto-oncogene
IM up-reg	ENSG00000167244	IGF2	insulin-like growth factor 2
IM up-reg	ENSG00000173372	C1QA	complement component 1, q subcomponent, A chain
IM up-reg	ENSG00000175564	UCP3	uncoupling protein 3 (mitochondrial, proton carrier)
IM up-reg	ENSG00000197386	HTT	huntingtin
IM up-reg	ENSG00000198353	HOXC4	homeobox C4
IM up-reg	ENSG00000232810	TNF	tumor necrosis factor
IM up-reg	ENSG00000233276	GPX1	glutathione peroxidase 1
IM up-reg	ENSG00000260027	HOXB7	homeobox B7
IM down-reg	ENSG00000071564	TCF3	transcription factor 3
IM down-reg	ENSG00000109320	NFKB1	nuclear factor of kappa light polypeptide gene enhancer in B-cells 1
IM down-reg	ENSG00000113758	DBN1	drebrin 1
IM down-reg	ENSG00000126602	TRAP1	TNF receptor-associated protein 1
IM down-reg	ENSG00000134900	TPP2	tripeptidyl peptidase II
IM down-reg	ENSG00000136997	MYC	v-myc avian myelocytomatosis viral oncogene homolog
IM down-reg	ENSG00000139197	PEX5	peroxisomal biogenesis factor 5
IM down-reg	ENSG00000140443	IGF1R	insulin-like growth factor 1 receptor
IM down-reg	ENSG00000149311	ATM	ATM serine/threonine kinase
IM down-reg	ENSG00000150907	FOXO1	forkhead box O1
IM down-reg	ENSG00000160307	S100B	S100 calcium binding protein B
IM down-reg	ENSG00000164362	TERT	telomerase reverse transcriptase
IM down-reg	ENSG00000167658	EEF2	eukaryotic translation elongation factor 2
IM down-reg	ENSG00000169047	IRS1	insulin receptor substrate 1
IM down-reg	ENSG00000183010	PYCR1	pyrroline-5-carboxylate reductase 1
EM up-reg	ENSG00000102119	EMD	emerin
